# Supplementary material for: Brasilixanthone
Source: Acta Crystallogr Sect E Struct Rep Online. 2010 Jul 21;66(Pt 8):o2066–7. doi: 10.1107/S1600536810027285 (PMC3007390; doi:10.1107/S1600536810027285)
Supplement: Supplementary file 2 [file e-66-o2066-Isup2.hkl]

# 
# h,k,l, Fc-squared, Fo-squared, sigma(Fo-squared) and status flag 
# 
data_I
_shelx_title ' crd2d_0m in  Pc (100K)' 
_shelx_refln_list_code          4 
_shelx_F_calc_maximum      222.23 
_exptl_crystal_F_000       824.00 
_reflns_d_resolution_high  0.8107 
 
loop_ 
 _symmetry_equiv_pos_as_xyz 
 'x, y, z' 
 'x, -y, z+1/2' 
 
_cell_length_a     7.5842 
_cell_length_b    12.2937 
_cell_length_c    19.6023 
_cell_angle_alpha  90.000 
_cell_angle_beta   96.827 
_cell_angle_gamma  90.000 
 
_shelx_F_squared_multiplier     1.000 
 
loop_ 
 _refln_index_h 
 _refln_index_k 
 _refln_index_l 
 _refln_F_squared_calc 
 _refln_F_squared_meas 
 _refln_F_squared_sigma 
 _refln_observed_status 
   1   0   0    24756.48    32117.22    593.46 o 
   2   0   0    34972.14    41843.42    418.06 o 
   3   0   0    16237.31    19412.49    169.07 o 
   4   0   0    15345.52    19077.95    244.56 o 
   5   0   0     1110.44      976.50     18.61 o 
   6   0   0      551.77      537.28     17.08 o 
   7   0   0      824.93      808.99     21.70 o 
   8   0   0      189.75      160.24     21.55 o 
   9   0   0      309.96      323.31     29.46 o 
   1   1   0       92.36       85.20     10.49 o 
   2   1   0      159.89      102.70      4.24 o 
   3   1   0        3.38        4.56      3.66 o 
   4   1   0      161.79       95.22      5.87 o 
   5   1   0       50.01       90.64      6.14 o 
   6   1   0       35.94       24.55      6.13 o 
   7   1   0      104.29      101.86      8.75 o 
   8   1   0       49.87       61.31      9.72 o 
   9   1   0       12.72       17.91     12.71 o 
   0   2   0        2.81       60.33      4.27 o 
   1   2   0     7920.72     9655.98     80.31 o 
   2   2   0      165.06      179.90      6.29 o 
   3   2   0      174.74      293.60     12.50 o 
   4   2   0      643.13      700.20     10.90 o 
   5   2   0      651.01      723.77     14.65 o 
   6   2   0      175.60      179.37      9.21 o 
   7   2   0       48.27       67.27      8.92 o 
   8   2   0       46.94       66.85     10.46 o 
   9   2   0       52.15       63.15     13.42 o 
   0   3   0      331.68      217.43      6.49 o 
   1   3   0      228.28      152.01      5.24 o 
   2   3   0      114.98      100.89      5.64 o 
   3   3   0      617.55      423.68      9.30 o 
   4   3   0      179.11      167.78      6.79 o 
   5   3   0      105.72      125.81      9.24 o 
   6   3   0      167.84      157.40     10.01 o 
   7   3   0       42.01       41.48      8.19 o 
   8   3   0       14.27       37.03      9.54 o 
   9   3   0       63.67       52.38     13.16 o 
   0   4   0      380.29      542.64     15.27 o 
   1   4   0     1143.64     1422.85     12.24 o 
   2   4   0     1280.57     1507.42     17.05 o 
   3   4   0       23.57       35.58      4.68 o 
   4   4   0       51.40       64.99      5.40 o 
   5   4   0       15.57       28.68      6.62 o 
   6   4   0      531.20      510.51     14.54 o 
   7   4   0       56.40       48.94      9.89 o 
   8   4   0       56.76       68.59     10.32 o 
   0   5   0      167.77      174.98      6.83 o 
   1   5   0       14.36       20.43      3.00 o 
   2   5   0      772.23      469.12     10.34 o 
   3   5   0      224.79      211.24      8.38 o 
   4   5   0      135.21      139.60      9.93 o 
   5   5   0     1174.76      973.51     26.08 o 
   6   5   0      946.39      791.42     38.16 o 
   7   5   0      107.22      113.09     10.30 o 
   8   5   0       14.46       39.51     12.25 o 
   0   6   0       26.29       97.43      6.75 o 
   1   6   0     2608.16     3270.42     24.51 o 
   2   6   0     7103.32     8569.54     90.01 o 
   3   6   0      340.98      450.59     12.65 o 
   4   6   0      122.90      175.13      8.40 o 
   5   6   0     1997.62     1842.52     26.31 o 
   6   6   0      209.59      184.05     15.57 o 
   7   6   0      153.63      162.26     17.16 o 
   8   6   0       19.58       15.54     11.34 o 
   0   7   0       50.37       71.23      6.54 o 
   1   7   0      354.62      245.38      8.64 o 
   2   7   0      857.48      695.46     24.25 o 
   3   7   0      258.75      266.01      8.68 o 
   4   7   0      296.88      303.54     11.59 o 
   5   7   0      512.30      402.76     18.50 o 
   6   7   0      320.14      248.88     13.96 o 
   7   7   0       87.47       63.76      9.94 o 
   8   7   0      100.47       29.10     11.11 o 
   0   8   0      390.36      396.51     13.88 o 
   1   8   0      522.13      613.34      9.66 o 
   2   8   0       16.76       11.82      4.81 o 
   3   8   0       69.93       90.75      6.23 o 
   4   8   0      901.75      889.86     17.47 o 
   5   8   0      234.48      243.96     12.31 o 
   6   8   0      579.44      605.75     17.56 o 
   7   8   0       86.64      112.62     12.34 o 
   0   9   0       88.33       63.91      8.62 o 
   1   9   0      106.95       82.83      5.46 o 
   2   9   0        1.91       -3.14      5.16 o 
   3   9   0      120.98      130.04      7.35 o 
   4   9   0       73.96       55.69      8.37 o 
   5   9   0       32.98       44.47      8.73 o 
   6   9   0       46.07       70.32     10.41 o 
   7   9   0       89.02       97.84     12.25 o 
   0  10   0        0.79       -9.58      7.39 o 
   1  10   0      380.74      393.94      8.62 o 
   2  10   0       17.48       22.10      6.23 o 
   3  10   0       49.68       43.47      7.91 o 
   4  10   0      199.14      171.28     10.40 o 
   5  10   0      200.53      283.83     14.20 o 
   6  10   0        1.23       16.36     10.52 o 
   0  11   0        2.03       -4.64      8.36 o 
   1  11   0      158.81      208.66     11.01 o 
   2  11   0       35.63       41.50      7.78 o 
   3  11   0       14.73       11.24      7.45 o 
   4  11   0       94.28       84.49      9.98 o 
   5  11   0       21.87       19.58     11.05 o 
   6  11   0        2.71        7.41     10.81 o 
   0  12   0      707.56      826.82     21.72 o 
   1  12   0      553.81      648.06     15.70 o 
   2  12   0      565.68      683.53     15.67 o 
   3  12   0      287.47      371.71     17.07 o 
   4  12   0        1.13       -4.94      8.67 o 
   5  12   0       28.13       34.88     13.49 o 
   0  13   0      644.94      699.80     29.11 o 
   1  13   0      415.82      437.48     20.40 o 
   2  13   0       69.62       55.05      8.65 o 
   3  13   0       71.27       54.40     11.19 o 
   4  13   0       21.94       28.33     13.89 o 
   0  14   0        3.08       -0.44     14.57 o 
   1  14   0       51.54       47.49     10.61 o 
   2  14   0       12.61       11.93     10.81 o 
   3  14   0        1.84        4.70     12.34 o 
   1  15   0       13.25       -4.20     15.40 o 
  -9   1   1       72.81       46.49     14.51 o 
  -8   1   1      101.48      118.21     10.98 o 
  -7   1   1      156.40      105.14      8.88 o 
  -6   1   1       49.44       55.33      7.06 o 
  -5   1   1       99.44      144.65      8.05 o 
  -4   1   1      275.95      285.84      9.64 o 
  -3   1   1      653.63      661.99     12.46 o 
  -2   1   1      735.33      491.09      7.60 o 
  -1   1   1      784.58      489.68      8.98 o 
   0   1   1      191.98       64.86      3.90 o 
   1   1   1      498.60      326.18     15.78 o 
   2   1   1     1335.19      980.95     44.67 o 
   3   1   1      581.57      375.21     10.39 o 
   4   1   1     2242.34     2126.57     21.39 o 
   5   1   1      213.30      189.48     10.31 o 
   6   1   1      287.54      214.29     11.76 o 
   7   1   1       29.51       38.00      7.27 o 
   8   1   1       73.03       46.47      9.15 o 
   9   1   1      106.12      150.25     22.81 o 
  -9   2   1       25.05       25.26     11.29 o 
  -8   2   1      246.81      265.13     14.62 o 
  -7   2   1       24.53        4.87      7.19 o 
  -6   2   1      177.12      215.91      9.26 o 
  -5   2   1       36.03       48.81      5.73 o 
  -4   2   1       11.41       47.21      5.14 o 
  -3   2   1     1677.71     1923.08     18.33 o 
  -2   2   1       64.16       91.80      4.61 o 
  -1   2   1      166.74      298.46      8.56 o 
   0   2   1     2042.75     2470.96     19.92 o 
   1   2   1     1549.04     1850.99     15.87 o 
   2   2   1       76.62      109.18      4.87 o 
   3   2   1       87.65      142.97      5.69 o 
   4   2   1       49.78       64.18      5.35 o 
   5   2   1       69.39      125.72      7.10 o 
   6   2   1       73.23       57.25      7.18 o 
   7   2   1      327.52      271.51     12.47 o 
   8   2   1      339.99      378.77     15.57 o 
   9   2   1      113.59       85.68     14.15 o 
  -9   3   1       88.87      126.19     15.03 o 
  -8   3   1       82.02       38.79      9.91 o 
  -7   3   1       46.58       57.57      8.43 o 
  -6   3   1      207.95      255.33     10.96 o 
  -5   3   1        7.16        1.15      4.79 o 
  -4   3   1       19.67       38.18      4.88 o 
  -3   3   1      778.11      583.87     15.28 o 
  -2   3   1       91.60       49.52      4.18 o 
  -1   3   1      111.95       54.15      3.96 o 
   0   3   1      508.05      338.00      9.09 o 
   1   3   1      157.96      113.23      4.41 o 
   2   3   1       23.74       23.86      4.88 o 
   3   3   1      239.10      225.80      6.62 o 
   4   3   1       98.69       95.61      6.95 o 
   5   3   1      249.65      227.52      9.42 o 
   6   3   1       76.45       57.55     10.13 o 
   7   3   1      134.11      104.06     10.55 o 
   8   3   1       24.35       56.25     10.59 o 
   9   3   1        0.76       18.69     11.62 o 
  -8   4   1       33.75       83.00     15.14 o 
  -7   4   1       12.56       20.25      8.06 o 
  -6   4   1      265.83      332.25     12.09 o 
  -5   4   1      132.39      165.01      8.93 o 
  -4   4   1      480.00      534.09     11.33 o 
  -3   4   1       25.05       34.98      5.01 o 
  -2   4   1     1706.40     2276.02     18.55 o 
  -1   4   1      961.22     1211.55     12.05 o 
   0   4   1     3638.76     4649.54     29.32 o 
   1   4   1      410.41      506.86      8.24 o 
   2   4   1      108.83      114.92      4.55 o 
   3   4   1     1914.16     2254.66     23.64 o 
   4   4   1       81.82       77.21      5.74 o 
   5   4   1       77.10      108.62      8.18 o 
   6   4   1      310.00      384.45     14.34 o 
   7   4   1      101.53      110.81     10.82 o 
   8   4   1       63.40       82.31     10.98 o 
  -8   5   1       30.30       65.13     12.79 o 
  -7   5   1      242.81      235.16     12.48 o 
  -6   5   1       83.32       75.63      9.79 o 
  -5   5   1     1652.70     1371.53     48.72 o 
  -4   5   1      138.22      151.80      8.01 o 
  -3   5   1      321.43      343.87     14.37 o 
  -2   5   1      873.91      764.75     11.41 o 
  -1   5   1       52.36       50.91      3.30 o 
   0   5   1      442.89      320.59      5.85 o 
   1   5   1       24.94       13.56      3.08 o 
   2   5   1     2015.35     1462.27     14.60 o 
   3   5   1      663.20      623.72     12.06 o 
   4   5   1      198.66      160.88      7.80 o 
   5   5   1      508.66      400.05     13.21 o 
   6   5   1     1695.31     1352.81     23.37 o 
   7   5   1      113.06      136.21     11.21 o 
   8   5   1      120.83       87.02     12.51 o 
  -8   6   1       86.85      145.67     15.44 o 
  -7   6   1       59.79       79.49     10.12 o 
  -6   6   1     1657.62     1977.21     28.92 o 
  -5   6   1     1264.96     1554.29     29.86 o 
  -4   6   1      341.99      410.58     10.90 o 
  -3   6   1      812.15      857.96     14.69 o 
  -2   6   1     2228.02     3128.44     27.41 o 
  -1   6   1     1652.25     2395.41     22.87 o 
   0   6   1      649.58      846.73     10.02 o 
   1   6   1      697.19      878.35     16.57 o 
   2   6   1      715.14     1061.31     13.77 o 
   3   6   1     1057.78     1124.57     15.08 o 
   4   6   1       22.03       29.50      6.77 o 
   5   6   1     1884.78     2255.42     31.37 o 
   6   6   1      526.48      703.58     17.78 o 
   7   6   1       29.14       33.10      9.22 o 
   8   6   1       12.35       18.69     11.79 o 
  -8   7   1       23.54       49.49     12.70 o 
  -7   7   1      159.70      181.34     12.56 o 
  -6   7   1      739.53      703.60     17.75 o 
  -5   7   1      384.34      353.96     13.51 o 
  -4   7   1      111.21       86.72      7.78 o 
  -3   7   1      362.17      364.21      8.36 o 
  -2   7   1     1371.26     1150.62     33.26 o 
  -1   7   1      188.22      146.97      4.96 o 
   0   7   1       98.63       98.03      5.22 o 
   1   7   1      365.94      275.30      6.74 o 
   2   7   1      337.67      323.10      8.05 o 
   3   7   1      117.56       91.87      7.88 o 
   4   7   1      466.75      405.75     20.76 o 
   5   7   1      593.99      521.41     21.98 o 
   6   7   1      147.59      159.97     11.54 o 
   7   7   1       54.47       36.16     13.00 o 
   8   7   1       26.95       52.13     12.31 o 
  -7   8   1       29.79       64.77     10.11 o 
  -6   8   1      423.92      479.34     15.20 o 
  -5   8   1      254.44      283.05     12.95 o 
  -4   8   1       62.09       71.72      8.44 o 
  -3   8   1       64.57       63.28      5.69 o 
  -2   8   1        0.61       15.98      4.95 o 
  -1   8   1      170.35      244.08      6.49 o 
   0   8   1      509.73      668.66     10.67 o 
   1   8   1        3.84        2.39      3.89 o 
   2   8   1      148.19      212.34      7.92 o 
   3   8   1       73.11       85.66      6.66 o 
   4   8   1       47.34       55.14      7.70 o 
   5   8   1      236.59      220.00     15.18 o 
   6   8   1      339.55      354.54     14.76 o 
   7   8   1       98.95      118.15     19.82 o 
  -7   9   1       32.59       46.45     11.97 o 
  -6   9   1       41.93       31.82      8.41 o 
  -5   9   1      164.96      164.20     13.13 o 
  -4   9   1       47.21       40.40      8.18 o 
  -3   9   1      144.99      126.09      9.68 o 
  -2   9   1        8.77        3.88      5.33 o 
  -1   9   1       62.04       63.65      5.36 o 
   0   9   1      122.31       99.95      6.61 o 
   1   9   1       54.28       55.47      5.33 o 
   2   9   1       36.77       29.49      6.23 o 
   3   9   1       21.12       33.73      5.75 o 
   4   9   1      484.89      418.20     21.85 o 
   5   9   1      137.60      100.82     10.27 o 
   6   9   1       99.68       78.06     11.91 o 
   7   9   1       35.46       36.01     11.63 o 
  -7  10   1       61.57       83.41     15.11 o 
  -6  10   1      209.75      180.15     12.56 o 
  -5  10   1       32.53       65.07      9.82 o 
  -4  10   1      151.09      125.66      9.87 o 
  -3  10   1       26.31       25.75      6.42 o 
  -2  10   1      184.08      241.18     10.01 o 
  -1  10   1        9.58        4.42      4.90 o 
   0  10   1      195.07      250.85     10.69 o 
   1  10   1        3.73       16.14      5.74 o 
   2  10   1       54.51       69.02      7.39 o 
   3  10   1       22.72       19.72      7.95 o 
   4  10   1      137.84      172.37     10.61 o 
   5  10   1       22.68        3.71      9.08 o 
   6  10   1        9.07       19.76     10.45 o 
  -6  11   1       11.81       28.18     11.05 o 
  -5  11   1       42.52       32.37     11.05 o 
  -4  11   1       50.52       55.16      8.80 o 
  -3  11   1       46.53       12.40      7.37 o 
  -2  11   1       12.24        9.28      7.07 o 
  -1  11   1        7.01        6.98      5.98 o 
   0  11   1      112.02      134.00      8.13 o 
   1  11   1     1231.30     1129.69     35.82 o 
   2  11   1      107.94       90.02      8.84 o 
   3  11   1      103.67      135.85     10.88 o 
   4  11   1      179.26      187.25     12.92 o 
   5  11   1       96.74      131.34     12.94 o 
   6  11   1       69.18       68.30     12.13 o 
  -5  12   1      461.89      479.37     21.03 o 
  -4  12   1      106.84      164.21     15.32 o 
  -3  12   1       64.01      124.47     10.66 o 
  -2  12   1      278.10      358.72     12.68 o 
  -1  12   1       52.57      129.75     11.30 o 
   0  12   1       10.09       14.86      7.77 o 
   1  12   1      504.57      656.27     15.66 o 
   2  12   1        6.00       16.23      7.59 o 
   3  12   1      452.74      598.59     15.73 o 
   4  12   1       18.71        3.68      8.91 o 
   5  12   1       35.42        9.74     17.39 o 
  -4  13   1        8.79       18.91     10.83 o 
  -3  13   1       26.78       34.80     10.86 o 
  -2  13   1      228.26      262.98     16.69 o 
  -1  13   1      984.47      932.14     29.88 o 
   0  13   1      392.13      321.26     16.44 o 
   1  13   1      191.58      253.81     13.51 o 
   2  13   1      121.37      119.36     10.83 o 
   3  13   1      202.28      143.14     14.34 o 
   4  13   1       19.86        3.07      9.30 o 
  -3  14   1        4.58       36.96     12.82 o 
  -2  14   1       53.31       71.67     12.97 o 
  -1  14   1       31.67       63.99     14.91 o 
   0  14   1       33.89        5.28     12.24 o 
   1  14   1      471.76      560.44     19.89 o 
   2  14   1      107.76      130.37     12.39 o 
   3  14   1      160.08      258.30     22.58 o 
  -1  15   1       17.69       -7.13     13.82 o 
   0  15   1        4.33       13.78     22.34 o 
   1  15   1       57.23       49.95     18.22 o 
  -9   0   2        4.06       43.96     17.62 o 
  -8   0   2      620.44      506.96     27.66 o 
  -7   0   2      134.76      200.90     16.66 o 
  -6   0   2      156.84      188.27     14.68 o 
  -5   0   2       93.42       48.38      7.82 o 
  -4   0   2      416.81      518.08     20.40 o 
  -3   0   2      901.05      909.80     19.85 o 
  -2   0   2     1126.18     1437.88     18.22 o 
  -1   0   2      841.03      844.56     14.80 o 
   0   0   2    18746.09    21002.15    562.94 o 
   1   0   2    16427.70    19441.46    237.40 o 
   2   0   2     3498.09     3943.86     48.54 o 
   3   0   2      795.01     1141.13     22.80 o 
   4   0   2     3126.60     3814.98     55.30 o 
   5   0   2      122.50      132.38     10.10 o 
   6   0   2      185.73      112.01     12.91 o 
   7   0   2     1459.70     1412.98     28.65 o 
   8   0   2      100.60       63.36     13.83 o 
   9   0   2       77.13       49.06     22.20 o 
  -9   1   2        7.05       19.97     11.98 o 
  -8   1   2      166.62      182.10     12.03 o 
  -7   1   2      218.42      177.24     12.29 o 
  -6   1   2        8.70        4.10      5.74 o 
  -5   1   2      344.88      356.46     11.16 o 
  -4   1   2      741.47      751.37     16.01 o 
  -3   1   2     1064.01      756.26     16.35 o 
  -2   1   2      160.74      133.15      6.80 o 
   0   1   2      264.57      118.18      4.90 o 
   2   1   2     1540.00     1089.15     11.80 o 
   3   1   2     2159.72     1727.39     64.24 o 
   4   1   2      698.34      642.65     11.17 o 
   5   1   2       13.44       27.09      5.87 o 
   6   1   2      309.76      337.76     12.96 o 
   7   1   2      266.15      262.70     11.09 o 
   8   1   2       91.32       83.64     10.05 o 
   9   1   2       51.85       70.50     18.66 o 
  -9   2   2       58.79       56.58     11.30 o 
  -8   2   2      374.28      326.20     15.65 o 
  -7   2   2       73.28       89.73      9.53 o 
  -6   2   2       24.42        6.83      6.04 o 
  -5   2   2      647.12      722.44     12.25 o 
  -4   2   2       42.37       26.17      4.59 o 
  -3   2   2     2297.71     2661.88     20.76 o 
  -2   2   2      257.39      277.16      6.20 o 
  -1   2   2     3026.28     4106.56     31.80 o 
   0   2   2     3526.51     4253.37     27.88 o 
   1   2   2     1058.65     1268.90     12.28 o 
   2   2   2      147.58      226.12      6.72 o 
   3   2   2     1314.69     1438.08     14.78 o 
   4   2   2      107.78      129.94      6.67 o 
   5   2   2       36.49       69.64      6.46 o 
   6   2   2       47.54       75.59      7.43 o 
   7   2   2      214.14      250.89     12.68 o 
   8   2   2       52.02       68.60     13.18 o 
   9   2   2       34.62       57.30     14.10 o 
  -9   3   2       42.23       39.43     14.28 o 
  -8   3   2      178.39      113.67     12.17 o 
  -7   3   2       69.50       97.32      9.69 o 
  -6   3   2      241.08      234.32     10.70 o 
  -5   3   2        2.02        7.09      4.56 o 
  -4   3   2      138.16       84.05      4.92 o 
  -3   3   2       10.35       38.67      5.86 o 
  -2   3   2      512.74      373.01     14.20 o 
  -1   3   2      183.05      129.22      5.28 o 
   0   3   2      463.25      258.06      4.71 o 
   1   3   2      614.76      402.29     17.84 o 
   2   3   2      133.25      124.04      5.20 o 
   3   3   2      212.51      152.86      9.16 o 
   4   3   2       57.01       50.34      5.10 o 
   5   3   2      312.95      303.41     11.24 o 
   6   3   2       71.10       60.66      7.79 o 
   7   3   2      190.42      190.53     12.34 o 
   8   3   2        2.08       24.55      9.48 o 
  -9   4   2       77.25       91.80     12.97 o 
  -8   4   2       61.26       51.80      9.99 o 
  -7   4   2       40.73       67.62      9.77 o 
  -6   4   2      168.84      188.66     10.08 o 
  -5   4   2      321.54      335.65     10.66 o 
  -4   4   2       58.77       70.58      6.37 o 
  -3   4   2      197.95      244.95      7.83 o 
  -2   4   2      671.46      937.27     10.36 o 
  -1   4   2      331.67      347.76      5.65 o 
   0   4   2       45.48       58.63      2.97 o 
   1   4   2     2987.44     3258.02     25.48 o 
   2   4   2     1537.50     1897.50     18.30 o 
   3   4   2      553.09      521.76     13.79 o 
   4   4   2      294.16      322.03      8.54 o 
   5   4   2      451.74      563.65     12.33 o 
   6   4   2     1392.95     1355.73     22.99 o 
   7   4   2      149.43      127.55     10.99 o 
   8   4   2       25.69       32.18     10.70 o 
  -8   5   2       34.65       44.77     12.17 o 
  -7   5   2      138.19      140.66     11.40 o 
  -6   5   2      859.43      897.90     17.02 o 
  -5   5   2     1262.17     1056.40     41.00 o 
  -4   5   2       79.10       65.80      6.41 o 
  -3   5   2      516.21      420.69     11.40 o 
  -2   5   2       35.70       25.97      4.51 o 
  -1   5   2        4.93        6.74      2.60 o 
   0   5   2      861.46      608.42      9.44 o 
   1   5   2      479.75      458.87      7.57 o 
   2   5   2     3240.57     2621.21     83.13 o 
   3   5   2      153.70      144.15      6.04 o 
   4   5   2      180.96      131.89      6.52 o 
   5   5   2      913.72      757.54     19.39 o 
   6   5   2     1469.27     1302.31     52.48 o 
   7   5   2       45.82       75.37     10.39 o 
   8   5   2       55.69       82.42     13.17 o 
  -8   6   2       14.08       96.66     15.04 o 
  -7   6   2      762.40      701.10     19.49 o 
  -6   6   2      442.92      464.29     14.87 o 
  -5   6   2      317.73      409.47     19.75 o 
  -4   6   2       15.53       10.45      5.25 o 
  -3   6   2     1230.89     1366.45     15.08 o 
  -2   6   2     2173.41     2461.83     19.82 o 
  -1   6   2     6685.12     8130.09     57.39 o 
   0   6   2     1272.51     1463.38     14.23 o 
   1   6   2      119.79      114.14      4.87 o 
   2   6   2      545.15      702.94     12.26 o 
   3   6   2      400.82      474.97      9.40 o 
   4   6   2        7.32        6.13      6.30 o 
   5   6   2      610.69      734.77     18.61 o 
   6   6   2       90.74      146.55     10.95 o 
   7   6   2        3.03       15.08      8.76 o 
   8   6   2       31.92       27.07     13.34 o 
  -8   7   2      102.20      120.42     14.14 o 
  -7   7   2      777.56      720.86     25.70 o 
  -6   7   2      884.49      788.94     17.48 o 
  -5   7   2       75.31      115.14      9.30 o 
  -4   7   2       33.80       18.00      5.67 o 
  -3   7   2     1411.70     1197.38     27.87 o 
  -2   7   2      613.57      502.60     14.13 o 
  -1   7   2      321.89      238.19      9.52 o 
   0   7   2      155.57      118.83      6.80 o 
   1   7   2      223.07      209.53      6.79 o 
   2   7   2      250.55      243.50      8.79 o 
   3   7   2      148.17      129.47      7.60 o 
   4   7   2     1193.74     1055.27     44.93 o 
   5   7   2     1405.66     1210.21     46.96 o 
   6   7   2        7.31       22.82      8.40 o 
   7   7   2       20.22       21.85     10.73 o 
   8   7   2      258.03      267.63     20.28 o 
  -7   8   2      148.41      138.51     12.15 o 
  -6   8   2      474.42      455.19     14.88 o 
  -5   8   2      392.14      494.98     14.11 o 
  -4   8   2        4.74        0.34      7.84 o 
  -3   8   2       75.09       87.26      5.94 o 
  -2   8   2      367.91      458.31      9.86 o 
  -1   8   2        1.57        1.16      3.72 o 
   0   8   2       72.54      109.24      5.74 o 
   1   8   2      260.12      362.63      9.35 o 
   2   8   2        7.82       -0.45      4.68 o 
   3   8   2      107.79      164.35      7.84 o 
   4   8   2      343.86      448.76     13.17 o 
   5   8   2      115.86      143.44     14.04 o 
   6   8   2       39.86       56.48     12.66 o 
   7   8   2       73.14      114.18     13.59 o 
  -7   9   2       22.78       32.33     13.97 o 
  -6   9   2       86.06       87.14     11.82 o 
  -5   9   2       70.14       53.69      8.28 o 
  -4   9   2        3.67        1.77      6.77 o 
  -3   9   2       92.18       79.69      6.37 o 
  -2   9   2       97.36       58.56      6.35 o 
  -1   9   2       61.42       52.13      4.98 o 
   0   9   2       28.22       43.16      4.78 o 
   1   9   2       29.65       23.52      4.60 o 
   2   9   2       77.33       65.85      7.83 o 
   3   9   2       45.06       56.33      6.08 o 
   4   9   2      108.04      102.09     10.06 o 
   5   9   2       37.30       13.27      8.24 o 
   6   9   2      113.05      106.26     12.57 o 
   7   9   2       48.60       53.85     11.95 o 
  -7  10   2       89.53       68.07     14.52 o 
  -6  10   2       41.73       43.34     11.04 o 
  -5  10   2        3.78       24.45      8.38 o 
  -4  10   2      286.86      367.97     12.67 o 
  -3  10   2       84.23       65.77      7.19 o 
  -2  10   2      306.73      407.28     11.75 o 
  -1  10   2      481.47      535.91     10.64 o 
   0  10   2        4.73       11.23      5.12 o 
   1  10   2     1111.87     1248.79     18.80 o 
   2  10   2       29.69       32.23      6.61 o 
   3  10   2       36.61       29.55      7.61 o 
   4  10   2      339.14      349.30     12.46 o 
   5  10   2      179.10      190.51     13.87 o 
   6  10   2       46.87       22.12     10.72 o 
  -6  11   2       62.06       68.66     14.24 o 
  -5  11   2       44.39       31.56     12.30 o 
  -4  11   2      101.98       96.10     10.30 o 
  -3  11   2       37.11       22.53      8.08 o 
  -2  11   2        3.45       -0.49      6.32 o 
  -1  11   2       88.29       99.21      7.73 o 
   0  11   2      595.68      530.62     13.39 o 
   1  11   2     1397.98     1204.57     46.76 o 
   2  11   2      148.94      137.83      9.68 o 
   3  11   2       42.66       60.36      8.93 o 
   4  11   2      232.81      183.56     13.90 o 
   5  11   2      245.44      254.77     16.79 o 
   6  11   2       62.49       57.73     13.10 o 
  -5  12   2       37.44       57.65     12.62 o 
  -4  12   2      115.23       63.04     10.63 o 
  -3  12   2       19.91       18.58      9.37 o 
  -2  12   2       82.02      108.74      9.32 o 
  -1  12   2      165.96      195.32     10.62 o 
   0  12   2       63.75       71.80     10.22 o 
   1  12   2      738.99      893.66     17.74 o 
   2  12   2      356.31      410.82     14.34 o 
   3  12   2       32.85       41.45     10.33 o 
   4  12   2       10.36       -5.50      8.60 o 
   5  12   2        9.51       30.49     11.52 o 
  -4  13   2       19.12       18.51     10.92 o 
  -3  13   2        8.16       10.25     11.35 o 
  -2  13   2      580.55      504.49     27.17 o 
  -1  13   2     1037.32      862.94     53.47 o 
   0  13   2       80.82       94.22     17.59 o 
   1  13   2        9.48        1.72      8.58 o 
   2  13   2      113.23      161.74     17.21 o 
   3  13   2       43.88       50.63     10.76 o 
   4  13   2       17.76        4.90      9.47 o 
  -3  14   2       26.63       31.85     13.20 o 
  -2  14   2      162.73      210.16     25.17 o 
  -1  14   2       72.68       56.88     13.95 o 
   0  14   2      122.84      115.75     21.38 o 
   1  14   2       32.50       26.69     21.96 o 
   2  14   2        9.17       13.94     11.14 o 
   3  14   2       41.81       26.09     11.88 o 
  -1  15   2       10.91      -11.61     13.05 o 
   0  15   2       33.01       -0.49     17.70 o 
   1  15   2        2.81       -2.22     13.56 o 
  -9   1   3        1.06       11.11     10.94 o 
  -8   1   3       92.30       83.76     10.28 o 
  -7   1   3        4.63       10.23      6.12 o 
  -6   1   3       12.75       14.08      5.63 o 
  -5   1   3      553.33      472.26     12.18 o 
  -4   1   3     1891.96     1690.28     33.63 o 
  -3   1   3      710.85      579.15     14.54 o 
  -2   1   3     1247.70      829.13     13.48 o 
  -1   1   3      267.16      141.42      3.49 o 
   1   1   3      305.37      252.06      8.23 o 
   2   1   3     1708.65     1265.44     54.01 o 
   3   1   3     1164.76     1067.94     31.22 o 
   4   1   3      120.93      108.89      6.42 o 
   5   1   3      107.22      131.94     10.12 o 
   6   1   3       79.93       57.21      7.69 o 
   7   1   3       43.27       59.17      9.13 o 
   8   1   3       37.38       57.39      9.75 o 
   9   1   3       20.82       17.97     13.67 o 
  -9   2   3        0.51       21.49     11.10 o 
  -8   2   3      123.96      200.02     12.56 o 
  -7   2   3       60.86       89.81      9.09 o 
  -6   2   3      222.89      275.33      9.82 o 
  -5   2   3      143.05      227.24     13.87 o 
  -4   2   3     2522.28     3255.27     27.51 o 
  -3   2   3      348.76      357.10      7.93 o 
  -2   2   3      256.99      338.16      6.61 o 
  -1   2   3    17164.72    20985.96    141.46 o 
   0   2   3    14457.25    19433.76    129.84 o 
   1   2   3       90.29      234.16      7.36 o 
   2   2   3      356.07      380.61      7.68 o 
   3   2   3      611.26      845.59     11.44 o 
   4   2   3      300.18      326.82      8.82 o 
   5   2   3       62.67       59.77      6.74 o 
   6   2   3       84.57      129.33      9.08 o 
   7   2   3      169.89      214.82     12.58 o 
   8   2   3       46.17       40.73      9.92 o 
  -9   3   3       26.30       26.20     10.58 o 
  -8   3   3       95.68       97.31     10.32 o 
  -7   3   3      230.45      249.18     12.51 o 
  -6   3   3     1008.25      688.06     17.67 o 
  -5   3   3      371.53      373.67     11.43 o 
  -4   3   3      127.06       71.56      4.87 o 
  -3   3   3      541.11      381.69      8.69 o 
  -2   3   3      736.51      475.85      9.36 o 
  -1   3   3      579.72      371.12      6.52 o 
   0   3   3      193.81      158.80      5.35 o 
   1   3   3      552.42      340.88      6.61 o 
   2   3   3      176.52      164.29      5.43 o 
   3   3   3      557.30      379.09      9.86 o 
   4   3   3       50.83       42.82      5.36 o 
   5   3   3      115.95      171.45      8.31 o 
   6   3   3      602.10      570.20     14.55 o 
   7   3   3       29.45       44.24     10.45 o 
   8   3   3       74.65       73.24     17.10 o 
  -9   4   3        8.64       20.72     10.44 o 
  -8   4   3       12.74       10.40      9.80 o 
  -7   4   3       83.29      110.57      9.63 o 
  -6   4   3      338.01      435.69     13.68 o 
  -5   4   3       28.18       38.02      6.67 o 
  -4   4   3        4.48       24.77      5.15 o 
  -3   4   3      613.86      718.34     21.57 o 
  -2   4   3      747.05     1033.12     10.26 o 
  -1   4   3      605.75      816.71      9.11 o 
   0   4   3       35.94       73.31      3.02 o 
   1   4   3      746.52      829.41      8.72 o 
   2   4   3      140.56      173.07     13.35 o 
   3   4   3       74.52       70.97      5.85 o 
   4   4   3      325.25      325.08      8.50 o 
   5   4   3      215.19      262.54     10.54 o 
   6   4   3     1026.75     1008.91     20.75 o 
   7   4   3       45.92       31.35      9.90 o 
   8   4   3      166.99      121.61     19.69 o 
  -8   5   3       12.79       26.06     10.55 o 
  -7   5   3       43.09       51.10      8.85 o 
  -6   5   3     1050.31      919.39     18.03 o 
  -5   5   3      804.71      751.73     27.21 o 
  -4   5   3      141.23      171.43      7.51 o 
  -3   5   3      809.75      708.76     18.65 o 
  -2   5   3      164.99      158.97      6.21 o 
  -1   5   3        7.44        7.87      2.54 o 
   0   5   3     1571.44     1254.19     37.03 o 
   1   5   3     1559.13     1175.29     19.14 o 
   2   5   3     3443.23     2798.15     84.08 o 
   3   5   3      145.69      109.87      5.63 o 
   4   5   3      135.51      100.48      7.08 o 
   5   5   3     1054.66      893.10     35.76 o 
   6   5   3      916.72      770.26     21.21 o 
   7   5   3       15.15       10.17     10.42 o 
   8   5   3      113.61      132.94     14.98 o 
  -8   6   3       58.41      120.06     13.66 o 
  -7   6   3      429.39      505.66     17.11 o 
  -6   6   3       91.45      127.85     10.18 o 
  -5   6   3      731.16      867.61     16.02 o 
  -4   6   3       86.21      110.21      6.77 o 
  -3   6   3      596.38      748.98     10.15 o 
  -2   6   3      458.46      478.02      7.53 o 
  -1   6   3      255.23      303.81      5.85 o 
   0   6   3     1720.97     2336.69     17.46 o 
   1   6   3       32.57       31.73      4.03 o 
   2   6   3      110.53      161.35      7.50 o 
   3   6   3       13.94       25.76      4.52 o 
   4   6   3       64.59       80.69      8.07 o 
   5   6   3      238.75      274.26     12.44 o 
   6   6   3       55.72       70.02      9.18 o 
   7   6   3       53.52       35.84     11.26 o 
   8   6   3        0.78       25.71     12.38 o 
  -8   7   3       99.35      126.43     15.58 o 
  -7   7   3      705.48      593.63     24.66 o 
  -6   7   3      412.89      361.71     16.85 o 
  -5   7   3      562.54      518.80     15.91 o 
  -4   7   3       41.22       40.71      6.05 o 
  -3   7   3     1424.89     1099.74     28.41 o 
  -2   7   3      101.84       86.88      4.47 o 
  -1   7   3      474.18      368.08      7.00 o 
   0   7   3       20.11        8.25      3.39 o 
   1   7   3      102.55       54.71      4.35 o 
   2   7   3      343.18      333.16      9.79 o 
   3   7   3       31.50       31.64      5.04 o 
   4   7   3      953.72      706.03     27.88 o 
   5   7   3      625.13      547.39     15.42 o 
   6   7   3      130.31      163.31     12.62 o 
   7   7   3       34.38       39.58     11.50 o 
   8   7   3       48.68       52.57     13.65 o 
  -7   8   3       91.66      113.59     13.77 o 
  -6   8   3      197.20      244.60     13.72 o 
  -5   8   3       49.94       65.07      8.61 o 
  -4   8   3      193.39      215.78     10.59 o 
  -3   8   3       59.85       77.14      5.58 o 
  -2   8   3      133.83      198.23      7.99 o 
  -1   8   3      393.13      412.36      7.88 o 
   0   8   3     1037.45     1352.10     13.91 o 
   1   8   3     1581.72     1994.84     20.15 o 
   2   8   3        5.89        6.93      4.54 o 
   3   8   3       41.30       75.49      7.10 o 
   4   8   3      242.03      302.04     11.75 o 
   5   8   3      380.51      529.22     15.88 o 
   6   8   3       46.00       35.08     11.11 o 
   7   8   3       99.66      166.27     15.18 o 
  -7   9   3       32.78       52.93     13.75 o 
  -6   9   3       51.00       84.41     13.33 o 
  -5   9   3      236.54      236.84     12.80 o 
  -4   9   3      112.22      100.97      9.05 o 
  -3   9   3       10.61       17.67      6.31 o 
  -2   9   3      124.37      116.99      8.56 o 
  -1   9   3      189.33      180.70      6.61 o 
   0   9   3        8.19        0.38      4.02 o 
   1   9   3       71.32       50.08      6.28 o 
   2   9   3       50.98       40.32      5.99 o 
   3   9   3        5.77       11.47      5.88 o 
   4   9   3       45.84       25.21      7.78 o 
   5   9   3       31.94       32.45      9.60 o 
   6   9   3       36.07        0.82      9.83 o 
   7   9   3       24.05       19.83     11.04 o 
  -7  10   3      235.90      271.90     19.82 o 
  -6  10   3        6.22        6.59     10.29 o 
  -5  10   3      217.09      327.82     15.60 o 
  -4  10   3      131.84      179.32     12.12 o 
  -3  10   3      263.71      358.64     11.55 o 
  -2  10   3        0.78        2.94      6.00 o 
  -1  10   3        4.84       29.29      5.84 o 
   0  10   3       23.22       22.69      5.25 o 
   1  10   3       31.73       45.01      7.45 o 
   2  10   3       25.57       10.96      6.69 o 
   3  10   3       39.55       50.32      7.37 o 
   4  10   3      206.33      170.31     11.39 o 
   5  10   3       32.95       45.96     10.74 o 
   6  10   3       15.61       13.20     10.78 o 
  -6  11   3       63.25       21.17     11.81 o 
  -5  11   3       66.57       65.22     11.66 o 
  -4  11   3       46.56       61.43      9.58 o 
  -3  11   3      122.37      126.90      9.92 o 
  -2  11   3       32.11       22.97      9.46 o 
  -1  11   3       85.40       85.49      7.97 o 
   0  11   3     1290.62     1137.92     37.97 o 
   1  11   3      932.60      816.28     28.32 o 
   2  11   3       31.32       52.00      7.93 o 
   3  11   3       93.09       62.10     13.44 o 
   4  11   3      209.97      207.26     12.78 o 
   5  11   3       69.91       95.17     12.10 o 
   6  11   3       43.03       45.74     12.31 o 
  -5  12   3        2.30       11.81     11.65 o 
  -4  12   3        8.22       -5.98      8.47 o 
  -3  12   3       16.80        7.12      9.19 o 
  -2  12   3      123.71      156.51     11.46 o 
  -1  12   3      219.84      291.95     13.54 o 
   0  12   3      331.53      356.67     14.34 o 
   1  12   3      873.30     1005.15     20.57 o 
   2  12   3      358.67      406.83     16.85 o 
   3  12   3      535.45      558.95     19.37 o 
   4  12   3        2.24       11.17      8.94 o 
   5  12   3      402.25      442.89     32.20 o 
  -4  13   3        3.41       -4.73     10.72 o 
  -3  13   3        5.69        6.77     10.62 o 
  -2  13   3      523.24      521.38     30.61 o 
  -1  13   3      427.85      472.25     27.79 o 
   0  13   3       60.11       31.77     11.50 o 
   1  13   3        9.42        5.23     14.94 o 
   2  13   3       19.41       35.09     10.51 o 
   3  13   3       78.43       73.24     12.17 o 
   4  13   3        4.60        6.79      9.17 o 
  -3  14   3      110.16      104.92     15.37 o 
  -2  14   3      386.59      478.14     31.61 o 
  -1  14   3       24.42       62.06     13.98 o 
   0  14   3       29.77       21.75     13.17 o 
   1  14   3      353.24      379.76     22.98 o 
   2  14   3       21.48       11.35     12.65 o 
   3  14   3       25.40       42.29     12.06 o 
   0  15   3       16.71       27.85     24.16 o 
  -9   0   4      307.64      422.87     47.83 o 
  -8   0   4      310.99      253.92     29.32 o 
  -7   0   4       47.94       71.57     10.39 o 
  -6   0   4       47.20       77.10      9.67 o 
  -5   0   4      801.07      967.35     18.34 o 
  -4   0   4      655.45      796.17     15.18 o 
  -3   0   4     5395.50     6315.55     57.00 o 
  -2   0   4      103.66      185.35      6.18 o 
  -1   0   4     1478.49     1971.55     20.64 o 
   0   0   4    11098.40    13418.14    166.72 o 
   1   0   4     9171.47    10955.51    111.02 o 
   2   0   4      759.79     1094.38     16.64 o 
   3   0   4      418.84      457.71     16.17 o 
   4   0   4      413.95      438.13     13.39 o 
   5   0   4     1114.45     1210.80     22.92 o 
   6   0   4      105.68       55.92     11.48 o 
   7   0   4     1574.54     1433.89     43.57 o 
   8   0   4      111.99       76.30     14.68 o 
  -9   1   4       85.72       95.13     14.55 o 
  -8   1   4       93.58      116.72     10.70 o 
  -7   1   4      107.28      134.44      9.06 o 
  -6   1   4       45.20       54.47      7.64 o 
  -5   1   4       29.66       31.78      4.80 o 
  -4   1   4      877.36      795.06     15.83 o 
  -3   1   4      200.93      262.27      8.07 o 
  -2   1   4      411.63      231.96      7.39 o 
  -1   1   4      122.91       68.45      3.52 o 
   0   1   4      511.22      308.99     20.55 o 
   1   1   4      469.68      288.17      5.60 o 
   2   1   4     1552.56     1125.77     22.35 o 
   3   1   4      602.53      502.64      9.29 o 
   4   1   4      527.58      469.50     10.41 o 
   5   1   4      102.16      157.20     10.29 o 
   6   1   4      249.25      165.20      9.72 o 
   7   1   4      182.28      194.90     11.34 o 
   8   1   4       10.49       25.74      9.27 o 
  -9   2   4        3.91       22.13     10.55 o 
  -8   2   4      176.12      240.12     14.25 o 
  -7   2   4      239.00      142.76     10.20 o 
  -6   2   4      490.61      502.70     11.21 o 
  -5   2   4      680.11      854.86     12.61 o 
  -4   2   4     3606.16     4196.24     32.49 o 
  -3   2   4      100.74      176.02      5.93 o 
  -2   2   4      162.79      217.39      8.29 o 
  -1   2   4    40729.72    48823.64    344.62 o 
   0   2   4    32464.19    41351.18    355.54 o 
   1   2   4      955.84      902.92     14.77 o 
   2   2   4       68.80       89.52      4.71 o 
   3   2   4     2527.51     3186.93     27.21 o 
   4   2   4      190.75      262.11      8.37 o 
   5   2   4      643.59      687.39     13.07 o 
   6   2   4       93.63      103.29      8.85 o 
   7   2   4      154.84      168.46     11.99 o 
   8   2   4       25.08       59.48     11.33 o 
  -9   3   4       23.20       14.38     10.50 o 
  -8   3   4       89.39       94.91     11.10 o 
  -7   3   4      287.89      302.90     20.90 o 
  -6   3   4      978.31      789.08     33.66 o 
  -5   3   4      446.70      420.66     11.39 o 
  -4   3   4      147.36      135.66      7.11 o 
  -3   3   4     1213.35      875.43     27.10 o 
  -2   3   4      614.43      487.26     16.20 o 
  -1   3   4      761.98      581.30     14.94 o 
   0   3   4      245.63      204.77      5.18 o 
   1   3   4      823.26      607.59      8.32 o 
   2   3   4       17.52       12.39      3.65 o 
   3   3   4      189.42      202.77     10.89 o 
   4   3   4       29.74       44.33      5.19 o 
   5   3   4       40.18       66.81      6.89 o 
   6   3   4      273.75      326.44     12.45 o 
   7   3   4        8.16        9.46      7.93 o 
   8   3   4       14.91        7.96     10.35 o 
  -9   4   4        6.89       13.55     10.64 o 
  -8   4   4      219.90      190.27     14.54 o 
  -7   4   4       76.62       69.35      8.77 o 
  -6   4   4     2847.66     2753.91     31.21 o 
  -5   4   4     1212.71     1277.94     18.42 o 
  -4   4   4      515.60      504.77     10.42 o 
  -3   4   4      524.39      629.58     12.47 o 
  -2   4   4     9761.38    11867.83     77.65 o 
  -1   4   4      153.76      176.83      4.58 o 
   0   4   4     2740.20     3441.21     24.16 o 
   1   4   4      206.19      316.52      6.13 o 
   2   4   4      368.32      536.69     24.84 o 
   3   4   4      536.59      635.81     11.33 o 
   4   4   4      248.39      255.67      8.57 o 
   7   4   4        7.75       10.81      9.66 o 
   8   4   4       33.29       29.44     11.77 o 
  -8   5   4       21.54       25.64     10.48 o 
  -7   5   4        9.82       12.80      7.31 o 
  -6   5   4      481.46      473.66     22.94 o 
  -5   5   4      653.01      635.13     24.39 o 
  -4   5   4       82.50       58.12      5.92 o 
  -3   5   4      250.28      171.60      9.53 o 
  -2   5   4      477.29      380.74      7.54 o 
  -1   5   4       51.23       68.55      3.40 o 
   0   5   4      652.27      453.32     12.89 o 
   1   5   4     1138.81     1058.96     28.34 o 
   2   5   4     1512.27     1284.38     38.10 o 
   3   5   4      211.68      175.67      8.27 o 
   4   5   4      111.10      138.57      8.15 o 
   5   5   4      945.03      973.40     25.24 o 
   6   5   4      739.89      656.66     23.21 o 
   7   5   4        0.17        2.16      9.82 o 
   8   5   4       25.59       14.73     11.39 o 
  -8   6   4      130.72      123.55     14.96 o 
  -7   6   4       11.32       19.46      8.67 o 
  -6   6   4      305.10      217.80     12.44 o 
  -5   6   4     1662.20     1686.30     22.48 o 
  -4   6   4      827.43      789.05     13.49 o 
  -3   6   4        7.77       17.56      4.29 o 
  -2   6   4      363.79      428.15      7.60 o 
  -1   6   4      949.73     1162.87     10.69 o 
   0   6   4      186.55      225.81      5.52 o 
   1   6   4        8.08       25.56      4.08 o 
   2   6   4      674.81      851.13     13.63 o 
   3   6   4        4.97        9.95      4.40 o 
   4   6   4       13.49        5.22      8.50 o 
   5   6   4     1867.81     1993.61     28.05 o 
   6   6   4     1097.24      943.65     21.59 o 
   7   6   4       26.30       17.87     10.37 o 
   8   6   4       45.61       28.09     12.55 o 
  -8   7   4       11.99       29.55     13.90 o 
  -7   7   4       49.96       52.77     10.80 o 
  -6   7   4      172.78      128.08     10.37 o 
  -5   7   4      268.58      265.62     13.24 o 
  -4   7   4       17.93       29.25      6.22 o 
  -3   7   4      523.59      458.32     15.23 o 
  -2   7   4       68.48       55.77      4.10 o 
  -1   7   4      268.81      237.85      5.73 o 
   0   7   4      154.52      139.70      6.25 o 
   1   7   4       38.99       30.86      4.29 o 
   2   7   4       59.20       67.20      4.82 o 
   3   7   4       47.19       39.23      5.47 o 
   4   7   4      515.80      423.80     25.83 o 
   5   7   4      783.73      696.78     19.24 o 
   6   7   4       46.44       53.30     10.62 o 
   7   7   4       17.33        2.56      9.93 o 
  -7   8   4       48.92      147.60     21.72 o 
  -6   8   4       14.77       41.19      9.99 o 
  -5   8   4       46.46       52.29      8.76 o 
  -4   8   4      175.03      189.69     12.04 o 
  -3   8   4      147.59      185.84      8.38 o 
  -2   8   4       35.13       31.32      4.83 o 
  -1   8   4      224.78      297.48      6.58 o 
   0   8   4     1042.74     1264.25     14.50 o 
   1   8   4     4634.61     5389.52     45.80 o 
   2   8   4        7.83       29.90      4.82 o 
   3   8   4      157.43      216.07      8.94 o 
   4   8   4     2096.07     2142.52     29.69 o 
   5   8   4     1015.54     1206.39     23.69 o 
   6   8   4       45.91       39.58     11.06 o 
   7   8   4       13.21       49.92     11.93 o 
  -7   9   4      149.08      152.09     16.45 o 
  -6   9   4       10.61        8.15      9.72 o 
  -5   9   4       78.65       58.26      9.98 o 
  -4   9   4      117.46       89.35      9.95 o 
  -3   9   4      117.85      121.74      9.10 o 
  -2   9   4       83.38       71.17      6.17 o 
  -1   9   4      144.04      159.60      8.48 o 
   0   9   4       97.05       81.31      5.84 o 
   1   9   4       47.99       51.47      6.34 o 
   2   9   4        4.67       -1.63      5.91 o 
   3   9   4       20.36       14.82      6.62 o 
   4   9   4      136.96      105.98     10.07 o 
   5   9   4       46.60       14.53      9.17 o 
   6   9   4       16.15       11.08     12.65 o 
   7   9   4       18.42       18.83     11.59 o 
  -6  10   4       61.95       64.99     13.07 o 
  -5  10   4       56.18       77.20     11.12 o 
  -4  10   4      442.66      477.31     16.26 o 
  -3  10   4      402.11      493.12     14.51 o 
  -2  10   4        3.57        1.72      5.73 o 
  -1  10   4      234.36      287.38      8.91 o 
   0  10   4     2092.65     2419.13     24.77 o 
   1  10   4       46.65       82.29      8.49 o 
   2  10   4      183.63      222.72     10.50 o 
   3  10   4       85.56       77.12     10.63 o 
   4  10   4       25.94       39.72      9.23 o 
   5  10   4      193.41      146.56     15.63 o 
   6  10   4       35.05       39.10     11.72 o 
  -6  11   4        2.26       26.33     13.00 o 
  -5  11   4       68.46       56.24     11.37 o 
  -4  11   4      172.99      160.99     11.83 o 
  -3  11   4       81.15       42.37      8.21 o 
  -2  11   4      360.01      336.20     19.43 o 
  -1  11   4      286.07      220.40     10.22 o 
   0  11   4     1698.71     1586.54     65.60 o 
   1  11   4      135.60      113.12     10.17 o 
   2  11   4       78.32       79.53      9.38 o 
   3  11   4       94.93       90.41     11.82 o 
   4  11   4      135.47      104.29     11.05 o 
   5  11   4       24.19       19.89     10.64 o 
   6  11   4       50.80       52.58     12.61 o 
  -5  12   4       39.49       50.94     12.66 o 
  -4  12   4      135.78      179.29     13.77 o 
  -3  12   4      200.81      144.22     11.30 o 
  -2  12   4      321.52      413.71     21.93 o 
  -1  12   4       58.05       70.95      8.59 o 
   0  12   4       46.68       51.38     11.22 o 
   1  12   4      355.76      378.85     16.99 o 
   2  12   4        3.21       35.77     10.06 o 
   3  12   4       23.99        8.17     10.21 o 
   4  12   4      179.94      177.46     14.96 o 
   5  12   4       97.32      111.44     13.26 o 
  -4  13   4        6.86       -3.35     10.37 o 
  -3  13   4       38.09       31.15     13.78 o 
  -2  13   4      372.56      311.25     19.59 o 
  -1  13   4      108.13       68.71      9.76 o 
   0  13   4       29.85       26.52     12.98 o 
   1  13   4       10.97        4.29     12.50 o 
   2  13   4       33.44       55.11     12.58 o 
   3  13   4       28.88       29.91     10.57 o 
   4  13   4      100.72       83.78     11.38 o 
  -3  14   4        2.75       -5.10     13.61 o 
  -2  14   4      646.61      770.20     25.08 o 
  -1  14   4      348.88      503.96     34.58 o 
   0  14   4       55.90       67.55     15.39 o 
   1  14   4      100.15      162.63     19.04 o 
   2  14   4      622.50      758.85     25.02 o 
   3  14   4        4.94       -1.25     12.88 o 
  -9   1   5       43.19       51.16     18.02 o 
  -8   1   5       28.50       24.49      8.67 o 
  -7   1   5      142.98      176.27     15.50 o 
  -6   1   5        6.20       13.01      5.40 o 
  -5   1   5       51.02       37.40      5.16 o 
  -4   1   5      363.10      304.47      7.32 o 
  -3   1   5      245.00      240.53      6.28 o 
  -2   1   5      268.00      215.61      6.10 o 
  -1   1   5      618.92      416.47     10.43 o 
   0   1   5       13.65        3.94      2.71 o 
   1   1   5      498.96      355.62     10.00 o 
   2   1   5      796.11      550.97      8.84 o 
   3   1   5      211.61      222.01      7.73 o 
   4   1   5      448.80      462.18     10.19 o 
   5   1   5       99.98       81.94      7.21 o 
   6   1   5      249.17      252.03     12.04 o 
   7   1   5       45.71       22.73      7.94 o 
   8   1   5       19.04       29.93     11.97 o 
  -9   2   5       51.89       25.28     11.14 o 
  -8   2   5      241.52      328.46     15.60 o 
  -7   2   5      144.14      165.32     10.40 o 
  -6   2   5       18.07       48.19      6.28 o 
  -5   2   5      691.33      762.09     12.01 o 
  -4   2   5     1561.11     1724.36     17.98 o 
  -3   2   5     1222.92     1214.58     12.96 o 
  -2   2   5       23.88       81.68      4.00 o 
  -1   2   5    49384.84    58513.64    365.88 o 
   0   2   5    11316.87    14702.22    116.24 o 
   1   2   5     7542.26     8834.28     87.98 o 
   2   2   5      470.84      521.64     11.53 o 
   3   2   5     3800.88     4560.37     50.92 o 
   4   2   5      143.13      137.70      7.31 o 
   5   2   5      323.07      383.94     11.03 o 
   6   2   5      272.27      266.95     11.80 o 
   7   2   5       85.94      145.12     11.86 o 
   8   2   5       85.61       60.72     11.59 o 
  -9   3   5       82.46      121.53     13.33 o 
  -8   3   5      110.34      110.68     11.50 o 
  -7   3   5      367.72      342.40     13.83 o 
  -6   3   5     1006.49      827.95     17.74 o 
  -5   3   5      141.49      155.20      7.46 o 
  -4   3   5      204.07      199.87      6.77 o 
  -3   3   5      539.36      392.97     13.01 o 
  -2   3   5      157.09      133.45      6.34 o 
  -1   3   5       34.04       34.20      3.78 o 
   0   3   5        6.11       -4.60      3.00 o 
   1   3   5     1139.09      862.43     22.48 o 
   2   3   5      802.86      591.42     11.13 o 
   3   3   5      629.14      479.59     21.68 o 
   4   3   5       29.14       16.93      5.16 o 
   5   3   5      301.32      280.89     21.47 o 
   6   3   5       54.36       54.85      8.71 o 
   7   3   5       73.65       88.27     10.03 o 
   8   3   5       13.42       17.49     11.51 o 
  -8   4   5       12.72       27.51      9.30 o 
  -7   4   5       32.68       50.40      8.24 o 
  -6   4   5     1202.61     1288.87     20.14 o 
  -5   4   5      269.38      413.18     10.97 o 
  -4   4   5     1318.63     1538.60     18.37 o 
  -3   4   5      760.00      964.24     12.81 o 
  -2   4   5     4629.56     6059.66     46.48 o 
  -1   4   5     1012.21     1237.39     12.68 o 
   0   4   5      415.83      506.58      7.06 o 
   1   4   5      359.44      396.24     10.48 o 
   2   4   5     2452.31     2818.98     25.42 o 
   3   4   5      261.14      367.34      9.19 o 
   4   4   5      124.84      229.00      9.07 o 
   6   4   5      106.80      169.73     11.29 o 
   7   4   5       89.62       90.52     11.98 o 
   8   4   5       24.89       78.13     13.74 o 
  -8   5   5       38.74       47.23     10.73 o 
  -7   5   5       86.88      108.18      9.45 o 
  -6   5   5      609.46      549.84     34.08 o 
  -5   5   5     1119.14     1010.71     16.83 o 
  -4   5   5       47.84       20.14      5.27 o 
  -3   5   5      113.94       88.14      5.67 o 
  -2   5   5      701.62      580.06     10.92 o 
  -1   5   5      110.04       99.30      6.35 o 
   0   5   5       11.00        2.73      2.89 o 
   1   5   5      586.34      569.35     13.23 o 
   2   5   5      282.48      252.10      6.90 o 
   3   5   5      133.17      128.30      6.20 o 
   4   5   5      104.55       82.40      7.31 o 
   5   5   5      413.64      370.35     13.60 o 
   6   5   5      255.69      271.87     14.37 o 
   7   5   5       33.74       34.98     11.01 o 
   8   5   5       42.43       50.86     13.11 o 
  -8   6   5        4.12        1.07     11.46 o 
  -7   6   5        7.54       15.94      8.81 o 
  -6   6   5      143.88      111.65      9.03 o 
  -5   6   5      820.35      881.08     16.05 o 
  -4   6   5      105.02      136.51      6.80 o 
  -3   6   5      690.64      687.78     10.99 o 
  -2   6   5       34.97       45.37      4.31 o 
  -1   6   5     1279.62     1543.86     13.49 o 
   0   6   5        4.81       18.71      3.20 o 
   1   6   5      256.49      293.87      6.93 o 
   2   6   5       95.72      173.58      6.19 o 
   3   6   5      120.34      153.67      6.78 o 
   4   6   5      114.14      174.04     13.32 o 
   5   6   5      227.11      235.83     11.95 o 
   6   6   5      165.05      202.09     13.53 o 
   7   6   5      100.45      132.49     18.80 o 
   8   6   5       37.63       71.42     14.11 o 
  -8   7   5       34.16       30.29     13.59 o 
  -7   7   5       20.41       58.29     12.79 o 
  -6   7   5      118.86      134.87     11.51 o 
  -5   7   5       80.52      116.81     10.90 o 
  -4   7   5      388.17      422.15     14.19 o 
  -3   7   5      158.82      131.96      7.15 o 
  -2   7   5       42.47       32.14      3.92 o 
  -1   7   5       99.30       93.03      4.17 o 
   0   7   5      330.47      295.83      8.40 o 
   1   7   5      160.35       94.21      5.86 o 
   2   7   5      144.61      132.40      8.10 o 
   3   7   5       37.66       38.60      5.43 o 
   4   7   5      598.41      474.04     19.37 o 
   5   7   5      643.83      500.84     25.04 o 
   6   7   5       49.78       63.73     11.13 o 
   7   7   5       28.35        9.37     10.70 o 
  -7   8   5      234.63      289.45     18.68 o 
  -6   8   5      404.35      580.04     19.08 o 
  -5   8   5       73.82       42.56      9.06 o 
  -4   8   5      727.47      723.17     16.55 o 
  -3   8   5      139.33      175.60     12.50 o 
  -2   8   5      194.91      245.64      7.50 o 
  -1   8   5      254.26      283.23      7.74 o 
   0   8   5       56.11       40.52      4.62 o 
   1   8   5     2270.50     2591.79     40.72 o 
   2   8   5      279.33      338.10      8.65 o 
   3   8   5      350.42      355.87     12.56 o 
   4   8   5      257.51      378.65     21.94 o 
   5   8   5      784.47      767.19     23.81 o 
   6   8   5       11.90       12.51     10.57 o 
   7   8   5       28.01       23.67     11.56 o 
  -7   9   5      310.28      330.68     20.20 o 
  -6   9   5      115.93      114.81     12.94 o 
  -5   9   5        4.55        4.50      7.74 o 
  -4   9   5      132.08      108.82     10.37 o 
  -3   9   5      556.68      476.43     13.82 o 
  -2   9   5       84.56       59.84      6.77 o 
  -1   9   5       11.90        4.07      4.11 o 
   0   9   5      320.76      325.48     10.15 o 
   1   9   5      270.86      263.88     11.97 o 
   2   9   5       14.80       16.40      5.17 o 
   3   9   5       69.22       53.62      8.03 o 
   4   9   5      533.09      488.24     22.48 o 
   5   9   5      256.25      255.04     14.23 o 
   6   9   5       29.96       19.66     11.87 o 
  -6  10   5      240.80      219.43     17.13 o 
  -5  10   5       31.81       24.66      9.86 o 
  -4  10   5      216.21      326.62     14.61 o 
  -3  10   5      537.56      605.53     15.60 o 
  -2  10   5       14.85       21.31      9.60 o 
  -1  10   5      204.81      276.26     15.28 o 
   0  10   5      445.07      609.04     10.90 o 
   1  10   5       14.39       22.17      7.28 o 
   2  10   5        8.23       25.50      6.61 o 
   3  10   5      110.10      109.16     10.15 o 
   4  10   5      606.37      516.75     23.87 o 
   5  10   5      287.54      299.46     17.64 o 
   6  10   5       16.35       35.79     15.25 o 
  -6  11   5       27.70       10.96     11.97 o 
  -5  11   5        6.21        7.36     10.80 o 
  -4  11   5      172.07      149.10     11.96 o 
  -3  11   5       39.36       49.39      8.80 o 
  -2  11   5      458.40      345.81     12.75 o 
  -1  11   5       96.37      107.54      9.02 o 
   0  11   5      904.17      801.49     41.91 o 
   1  11   5       16.09       15.63      8.14 o 
   2  11   5      240.54      226.72     10.74 o 
   3  11   5       75.14       92.29     12.82 o 
   4  11   5      209.39      192.81     22.78 o 
   5  11   5        1.74       17.72     10.59 o 
  -5  12   5       74.10       83.40     14.02 o 
  -4  12   5       14.93       14.07     10.70 o 
  -3  12   5        1.13       21.47      8.91 o 
  -2  12   5        4.54       -2.46      7.69 o 
  -1  12   5       11.91        4.63      8.22 o 
   0  12   5      201.77      192.35     14.43 o 
   1  12   5      217.84      225.27     19.76 o 
   2  12   5      163.93      131.27     13.73 o 
   3  12   5        0.58        6.72      8.51 o 
   4  12   5      288.14      248.74     20.39 o 
   5  12   5        3.95       12.20     11.12 o 
  -4  13   5       18.36       28.99     11.62 o 
  -3  13   5       53.16       33.66     10.58 o 
  -2  13   5       53.62       46.48     10.52 o 
  -1  13   5        1.52      -15.62      9.28 o 
   0  13   5       28.75       32.75     10.80 o 
   1  13   5       21.46        6.80     14.78 o 
   2  13   5        9.34        3.72     11.98 o 
   3  13   5       48.40       31.83     11.05 o 
   4  13   5        6.31        1.79      9.64 o 
  -3  14   5      117.46      111.19     13.88 o 
  -2  14   5       68.80       76.81     12.09 o 
  -1  14   5       16.89       -5.16     10.54 o 
   0  14   5        2.05       -1.53     13.28 o 
   1  14   5      348.73      448.58     25.87 o 
   2  14   5      342.77      429.31     23.88 o 
  -9   0   6       30.64       26.77     15.77 o 
  -8   0   6       34.60       16.45     13.95 o 
  -7   0   6      186.91      170.75     12.67 o 
  -6   0   6       61.82      142.89     13.07 o 
  -5   0   6       48.15       42.88      7.17 o 
  -4   0   6      417.66      473.89     12.98 o 
  -3   0   6      517.93      625.38     13.74 o 
  -2   0   6       63.16       57.24      4.70 o 
  -1   0   6      467.97      630.13      9.89 o 
   0   0   6     1467.36     1660.99     17.74 o 
   1   0   6     1434.61     1644.19     18.22 o 
   2   0   6       30.34       48.45      6.11 o 
   3   0   6       15.48       15.90      6.29 o 
   4   0   6        0.41       -3.24      7.43 o 
   5   0   6       14.60       16.62      9.27 o 
   6   0   6        2.88       -9.14      9.89 o 
   7   0   6       44.23       43.96     16.09 o 
   8   0   6       11.21       29.86     16.71 o 
  -9   1   6       98.79       88.51     13.42 o 
  -8   1   6       33.32       58.21     10.20 o 
  -7   1   6       17.43       34.25      7.52 o 
  -6   1   6       33.34       23.44      5.85 o 
  -5   1   6       50.95       42.80      5.31 o 
  -4   1   6      432.92      346.07      7.70 o 
  -3   1   6      112.82       81.64      4.29 o 
  -2   1   6      439.25      334.50      5.84 o 
  -1   1   6      506.57      429.97     10.80 o 
   0   1   6       41.29       18.12      2.91 o 
   1   1   6      271.09      272.31      9.10 o 
   2   1   6      307.53      258.66     12.64 o 
   3   1   6      183.35      230.93      7.36 o 
   4   1   6       62.54       44.56      5.93 o 
   5   1   6      277.38      317.12     10.59 o 
   6   1   6       46.53       74.90      8.40 o 
   7   1   6       18.92       42.54      9.04 o 
   8   1   6        7.81       22.93     10.70 o 
  -9   2   6       22.46       50.15     12.55 o 
  -8   2   6       46.97       86.22     13.83 o 
  -7   2   6       99.53       85.60      8.94 o 
  -6   2   6      379.66      386.49     11.06 o 
  -5   2   6        7.05        3.39      4.50 o 
  -4   2   6       38.75       65.87      5.10 o 
  -3   2   6      528.93      698.52     10.31 o 
  -2   2   6     1165.95     1282.71     12.77 o 
  -1   2   6    16647.80    19505.44    197.79 o 
   0   2   6     1818.75     2559.87     24.27 o 
   1   2   6      238.18      254.57      7.33 o 
   2   2   6     4449.36     4828.19     60.50 o 
   3   2   6     1903.28     2112.58     34.88 o 
   4   2   6      130.29      136.60      7.09 o 
   5   2   6      638.77      567.55     12.52 o 
   6   2   6     1635.29     1718.35     25.99 o 
   7   2   6       11.66       19.28      9.08 o 
   8   2   6      151.22      153.59     15.19 o 
  -9   3   6       74.95       65.34     11.08 o 
  -8   3   6      147.09      209.53     13.68 o 
  -7   3   6      215.03      193.30     11.24 o 
  -6   3   6     1452.41     1248.92     39.35 o 
  -5   3   6      108.96      120.61      6.83 o 
  -4   3   6      599.69      560.96     10.08 o 
  -3   3   6      403.71      314.45      6.55 o 
  -2   3   6      164.10      127.82      5.28 o 
  -1   3   6      812.28      648.79     11.51 o 
   0   3   6       75.61       84.26      4.14 o 
   1   3   6     1386.00      987.59     24.76 o 
   2   3   6     1966.23     1606.65     50.68 o 
   3   3   6     1055.83      947.69     35.93 o 
   4   3   6       93.96      113.41      6.70 o 
   5   3   6     1391.29     1176.87     24.93 o 
   6   3   6      604.59      573.04     15.70 o 
   7   3   6      181.34      163.81     13.80 o 
   8   3   6       19.53       28.74     11.63 o 
  -8   4   6       67.11      119.78     11.85 o 
  -7   4   6      146.08      201.26     11.36 o 
  -6   4   6      121.33      255.75     12.85 o 
  -5   4   6       49.15       82.90      6.96 o 
  -4   4   6      441.50      421.46     12.50 o 
  -3   4   6      981.37     1266.01     24.23 o 
  -2   4   6     1106.81     1396.37     15.56 o 
  -1   4   6     1440.70     1551.07     34.16 o 
   1   4   6      147.14      258.69     14.47 o 
   2   4   6      230.87      339.55     33.12 o 
   3   4   6       92.75      130.82      8.09 o 
   4   4   6      658.17      854.37     21.36 o 
   5   4   6      466.72      634.62     17.98 o 
   6   4   6      247.37      185.53     13.03 o 
   7   4   6      349.22      322.12     17.32 o 
   8   4   6        7.51       24.42     11.76 o 
  -8   5   6       13.43       16.21     10.68 o 
  -7   5   6        1.44       26.19      7.68 o 
  -6   5   6      167.85      195.99     11.65 o 
  -5   5   6       22.88       56.40      6.80 o 
  -4   5   6        5.45        2.83      4.51 o 
  -3   5   6       92.93      110.97      6.48 o 
  -2   5   6      121.85      103.77      6.48 o 
  -1   5   6      155.64      105.34      4.53 o 
   0   5   6      138.87      112.95      4.18 o 
   1   5   6      497.05      368.45     10.50 o 
   2   5   6       39.37       57.36      4.52 o 
   3   5   6       87.11       85.77      5.90 o 
   4   5   6      138.15      168.62     14.92 o 
   5   5   6       43.36       49.87      8.49 o 
   6   5   6        4.63        7.67      8.72 o 
   7   5   6       98.89      100.74     13.04 o 
   8   5   6       57.31       53.79     12.92 o 
  -8   6   6       44.45       34.09     13.76 o 
  -7   6   6       24.33       29.70      9.79 o 
  -6   6   6      103.11       96.38      9.07 o 
  -5   6   6      310.31      380.93     13.89 o 
  -4   6   6        5.84        9.42      5.35 o 
  -3   6   6      185.44      222.01      7.83 o 
  -2   6   6      125.05      187.31      6.22 o 
  -1   6   6      221.90      284.24      6.24 o 
   0   6   6      131.77      227.79      5.46 o 
   1   6   6      273.92      340.99      7.52 o 
   2   6   6       41.30       83.36      4.89 o 
   3   6   6       11.75       11.77      4.94 o 
   4   6   6      361.81      439.22     15.36 o 
   5   6   6       23.41       18.08      9.20 o 
   6   6   6       32.51       35.69     10.20 o 
   7   6   6       92.53       81.01     13.14 o 
  -8   7   6       16.55        3.25     12.75 o 
  -7   7   6      355.43      348.89     19.26 o 
  -6   7   6      193.31      248.03     17.76 o 
  -5   7   6       33.57       60.76      8.38 o 
  -4   7   6      279.51      273.10     16.66 o 
  -3   7   6        4.97        8.50      5.46 o 
  -2   7   6      124.39      121.62      8.18 o 
  -1   7   6       51.61       42.40      4.08 o 
   0   7   6       95.37       95.15      5.41 o 
   1   7   6      230.27      185.07      8.19 o 
   2   7   6      186.63      197.93      6.63 o 
   3   7   6      152.10      113.83      7.82 o 
   4   7   6       68.74       77.85     10.26 o 
   5   7   6      402.41      316.11     23.13 o 
   6   7   6       13.08        1.50      9.14 o 
   7   7   6      174.43      154.51     20.25 o 
  -7   8   6      374.66      480.68     24.07 o 
  -6   8   6       24.26       15.21      9.31 o 
  -5   8   6       24.40       53.80     10.16 o 
  -4   8   6       27.76       12.18      7.05 o 
  -3   8   6      563.79      454.84     12.50 o 
  -2   8   6      210.26      260.42      9.01 o 
  -1   8   6      226.90      260.94      7.49 o 
   0   8   6        9.89        6.31      4.01 o 
   1   8   6       51.09       50.51      5.51 o 
   2   8   6      105.59      167.96      8.53 o 
   3   8   6       27.14       31.53      7.53 o 
   4   8   6      118.59      156.69     12.33 o 
   5   8   6      200.52      184.77     13.19 o 
   6   8   6       17.85       11.67     10.20 o 
   7   8   6       57.09       28.87     15.17 o 
  -7   9   6      849.55      680.84     25.26 o 
  -6   9   6       52.10       38.68     12.00 o 
  -5   9   6      154.82      139.11     13.26 o 
  -4   9   6       56.51       63.57      8.78 o 
  -3   9   6      610.31      524.45     21.88 o 
  -2   9   6       24.63        4.38      6.48 o 
  -1   9   6      250.84      209.48      9.18 o 
   0   9   6     1573.21     1498.17     36.12 o 
   1   9   6      592.16      475.56     10.61 o 
   2   9   6      251.14      240.86     10.01 o 
   3   9   6      365.99      400.71     18.54 o 
   4   9   6     1029.70      899.19     22.78 o 
   5   9   6       47.71       31.15     10.51 o 
   6   9   6      108.18      102.90     13.16 o 
  -6  10   6      121.13       75.38     17.32 o 
  -5  10   6       37.19       33.25     10.20 o 
  -4  10   6       61.37       72.46     10.09 o 
  -3  10   6      280.20      224.35     14.24 o 
  -2  10   6      249.56      266.02     12.93 o 
  -1  10   6      517.95      530.27     14.29 o 
   0  10   6       44.64      129.88      9.87 o 
   1  10   6     1972.61     1980.48     23.92 o 
   2  10   6       38.56       37.85     12.82 o 
   3  10   6       45.51       13.73      8.41 o 
   4  10   6      188.40      210.56     14.15 o 
   5  10   6       37.97       47.28     11.05 o 
   6  10   6       41.08       64.14     12.48 o 
  -6  11   6       33.28        7.90     11.92 o 
  -5  11   6        3.78      -10.98     10.32 o 
  -4  11   6        1.09        4.12      8.51 o 
  -3  11   6       84.84       70.32      9.52 o 
  -2  11   6      129.42      105.66      9.30 o 
  -1  11   6       30.78       14.14      8.13 o 
   0  11   6       89.85       73.77     10.46 o 
   1  11   6      108.68      101.89     10.55 o 
   2  11   6      171.06      159.35     15.10 o 
   3  11   6       99.35       63.09     11.75 o 
   4  11   6        6.67       -2.89      8.65 o 
   5  11   6       59.23       57.33     12.63 o 
  -5  12   6        5.50       31.92     12.32 o 
  -4  12   6       10.00        0.16     10.06 o 
  -3  12   6       34.51       36.16      9.55 o 
  -2  12   6        6.31       20.01      8.74 o 
  -1  12   6        1.86        0.70      8.22 o 
   0  12   6       13.97       -2.84      9.68 o 
   1  12   6        2.64       11.54      9.09 o 
   2  12   6       21.23        8.93     15.40 o 
   3  12   6        9.86        7.18     11.93 o 
   4  12   6       12.38       20.76      9.53 o 
  -4  13   6        3.86        9.54     13.83 o 
  -3  13   6       15.36       11.21     10.26 o 
  -2  13   6        9.15        9.99     10.38 o 
  -1  13   6        9.94       14.14     10.70 o 
   0  13   6       67.96       62.18     11.87 o 
   1  13   6       16.22       18.40     10.62 o 
   2  13   6       13.66        2.81     16.30 o 
   3  13   6       39.74       25.75     14.24 o 
  -3  14   6        4.02        4.39     11.06 o 
  -2  14   6       48.61       59.59     12.94 o 
  -1  14   6      151.77      183.32     19.23 o 
   0  14   6        3.58        0.34     11.53 o 
   1  14   6       23.91       12.77     21.64 o 
   2  14   6      352.06      389.01     23.43 o 
  -9   1   7       27.43       38.60     11.44 o 
  -8   1   7      168.54      185.52     12.94 o 
  -7   1   7      382.30      401.00     13.90 o 
  -6   1   7       73.96       65.57      7.17 o 
  -5   1   7       11.14        8.35      4.32 o 
  -4   1   7      294.57      273.64      8.90 o 
  -3   1   7      164.63      164.93      5.45 o 
  -2   1   7      234.84      177.59      4.78 o 
  -1   1   7      893.37      614.76     20.17 o 
   0   1   7       76.05       46.62      4.57 o 
   1   1   7      167.22       96.27      3.92 o 
   2   1   7      226.66      189.90      6.04 o 
   3   1   7      119.98       73.55      5.58 o 
   4   1   7       26.26        6.77      6.03 o 
   5   1   7      114.28      122.76      8.66 o 
   6   1   7      285.80      231.63     10.93 o 
   7   1   7       13.08       11.81      8.96 o 
   8   1   7       21.18       47.80     14.08 o 
  -9   2   7      180.30      178.37     16.49 o 
  -8   2   7      105.43      130.38     11.90 o 
  -7   2   7       83.75      113.52      9.51 o 
  -6   2   7       69.04       70.38      7.46 o 
  -5   2   7        9.12       36.61      5.28 o 
  -4   2   7      367.63      383.55      8.00 o 
  -3   2   7       35.80      191.55     17.98 o 
  -2   2   7      267.04      371.99     10.76 o 
  -1   2   7       60.39       89.59      4.39 o 
   0   2   7     5699.01     7207.65     54.80 o 
   1   2   7      789.23     1038.12     14.58 o 
   2   2   7     2007.10     2464.84     31.16 o 
   3   2   7     1500.19     1786.61     26.14 o 
   4   2   7       17.58        2.83      5.30 o 
   5   2   7     1560.53     1761.83     23.27 o 
   6   2   7      233.17      179.47     11.35 o 
   7   2   7      354.35      314.66     15.53 o 
   8   2   7       32.02       13.60     11.39 o 
  -9   3   7        6.56       47.98     11.39 o 
  -8   3   7      142.83      151.56     12.23 o 
  -7   3   7       93.46       70.51      8.72 o 
  -6   3   7     1275.25     1015.60     35.63 o 
  -5   3   7      351.54      340.13      9.56 o 
  -4   3   7     1074.95      908.18     18.80 o 
  -3   3   7        0.82       14.12      3.39 o 
  -2   3   7      287.55      222.27      7.07 o 
  -1   3   7      878.00      632.93     16.49 o 
   0   3   7       83.17       77.26      3.90 o 
   1   3   7     3017.99     2206.09     45.96 o 
   2   3   7     1929.59     1609.08     17.16 o 
   3   3   7      574.34      526.57     19.26 o 
   4   3   7      409.62      298.56     10.73 o 
   5   3   7     1415.89     1197.96     48.60 o 
   6   3   7      230.22      258.28     13.69 o 
   7   3   7       54.56       52.52     11.35 o 
   8   3   7       19.19       12.91     11.56 o 
  -8   4   7       38.98       27.41     12.62 o 
  -7   4   7       82.69       43.78      8.23 o 
  -6   4   7       19.26       98.64     10.37 o 
  -5   4   7      100.38      173.69      8.48 o 
  -4   4   7      451.26      402.45     10.12 o 
  -3   4   7       65.77       75.36      6.41 o 
  -2   4   7     6915.85     8403.79     66.77 o 
   0   4   7      140.25      124.79      4.61 o 
   2   4   7      629.95      863.88     24.44 o 
   3   4   7       42.53       66.78      6.29 o 
   4   4   7     1283.40     1391.32     26.97 o 
   5   4   7      196.09      300.65     12.16 o 
   6   4   7       14.15       49.02     10.91 o 
   7   4   7      151.92      146.71     14.04 o 
   8   4   7       13.47        2.39     11.53 o 
  -8   5   7       33.92       24.41     12.43 o 
  -7   5   7      223.59      246.33     14.66 o 
  -6   5   7      411.22      415.38     13.70 o 
  -5   5   7      580.75      553.44     12.40 o 
  -4   5   7      430.19      386.99     11.09 o 
  -3   5   7      137.12      133.07      8.90 o 
  -2   5   7      219.60      204.34      7.00 o 
  -1   5   7      184.44      159.77      5.94 o 
   0   5   7      140.38      102.10      4.66 o 
   1   5   7       15.21        9.18      3.30 o 
   2   5   7       85.08       57.14      4.16 o 
   3   5   7       22.23       16.55      4.88 o 
   4   5   7       72.46       54.65      9.41 o 
   5   5   7      118.12       79.69     10.75 o 
   6   5   7       37.84       12.63      9.55 o 
   7   5   7       27.90       22.99     11.04 o 
   8   5   7       79.30       66.26     13.78 o 
  -8   6   7       43.84       49.34     13.85 o 
  -7   6   7      123.19      163.13     13.83 o 
  -6   6   7       51.50       55.71      8.84 o 
  -5   6   7      102.71      241.78     11.80 o 
  -4   6   7      221.70      240.24     10.52 o 
  -3   6   7       11.21        1.77      4.86 o 
  -2   6   7      278.06      276.63      7.79 o 
  -1   6   7      499.28      584.78      8.48 o 
   0   6   7      407.87      528.54      7.95 o 
   1   6   7      149.54      174.17      6.39 o 
   2   6   7       22.72       37.99      4.39 o 
   3   6   7      155.41      210.92      8.80 o 
   4   6   7        0.59       -6.20      7.22 o 
   5   6   7        6.64       15.96      9.35 o 
   6   6   7       35.58       14.16      9.66 o 
   7   6   7        6.16       -3.35     11.24 o 
  -8   7   7        7.18       25.36     13.61 o 
  -7   7   7      200.84      235.41     17.17 o 
  -6   7   7      184.25      186.64     12.08 o 
  -5   7   7      353.88      358.23     13.95 o 
  -4   7   7        0.13        8.29      6.50 o 
  -3   7   7       41.94       27.59      6.42 o 
  -2   7   7      168.91      185.52      8.93 o 
  -1   7   7       47.22       39.76      4.05 o 
   0   7   7       76.43       70.14      4.35 o 
   1   7   7      165.37      136.90      8.12 o 
   2   7   7       14.90       17.38      5.14 o 
   3   7   7       23.27       31.62      6.73 o 
   4   7   7       13.05       -0.18      8.36 o 
   5   7   7      166.07      160.04     13.21 o 
   6   7   7       44.29       32.65     10.75 o 
   7   7   7       83.21       98.31     14.31 o 
  -7   8   7      337.81      374.86     20.51 o 
  -6   8   7       42.17       50.76     10.15 o 
  -5   8   7      128.03      180.56     11.44 o 
  -4   8   7      239.66      198.27     11.32 o 
  -3   8   7       28.66       41.66      8.54 o 
  -2   8   7     1228.97     1193.94     17.83 o 
  -1   8   7       75.13       95.17      9.50 o 
   0   8   7     1376.72     1574.78     16.67 o 
   1   8   7       97.40       94.01      8.30 o 
   2   8   7      155.54      172.42     12.68 o 
   3   8   7      321.09      291.79     11.88 o 
   4   8   7      236.37      253.77     13.97 o 
   5   8   7       59.82       52.73     10.95 o 
   6   8   7      204.65      261.38     16.35 o 
   7   8   7       10.63       15.49     11.56 o 
  -7   9   7      341.42      345.76     20.75 o 
  -6   9   7       11.25       13.23     10.87 o 
  -5   9   7       55.52       19.99      9.22 o 
  -4   9   7      337.84      208.26     11.58 o 
  -3   9   7      301.29      235.38     11.49 o 
  -2   9   7       90.96      103.85      8.93 o 
  -1   9   7      802.23      654.97     24.30 o 
   0   9   7     2078.41     1711.43     54.17 o 
   1   9   7      633.12      580.23     12.68 o 
   2   9   7      119.75      113.72      8.87 o 
   3   9   7      860.15      715.02     32.49 o 
   4   9   7      867.20      743.65     36.32 o 
   5   9   7       23.63       36.12     11.29 o 
   6   9   7       24.78       39.06     11.55 o 
  -6  10   7       30.20       19.31     12.66 o 
  -5  10   7       59.48       30.47     10.51 o 
  -4  10   7        1.51       20.83     10.28 o 
  -3  10   7      291.45      368.00     14.12 o 
  -2  10   7      226.67      353.95     13.04 o 
  -1  10   7      338.72      428.88     13.89 o 
   0  10   7     2646.27     3322.01     37.19 o 
   1  10   7     1469.32     1570.19     27.97 o 
   2  10   7      705.84      703.94     17.39 o 
   3  10   7      183.39      172.35     11.40 o 
   4  10   7      267.67      334.20     15.75 o 
   5  10   7       52.61       95.68     12.69 o 
   6  10   7       14.12       17.98     11.29 o 
  -6  11   7       50.45       44.67     13.58 o 
  -5  11   7        7.43       -6.00     11.03 o 
  -4  11   7       13.86        8.01      9.95 o 
  -3  11   7       19.62       11.75      8.08 o 
  -2  11   7       33.91       20.90     11.93 o 
  -1  11   7        0.57       -3.09      7.65 o 
   0  11   7        1.34       -5.61      7.99 o 
   1  11   7       37.54       25.94      9.16 o 
   2  11   7       60.64       45.98     10.44 o 
   3  11   7        6.65       21.38      9.20 o 
   4  11   7       26.13       15.21      9.54 o 
   5  11   7       12.63       31.89     11.22 o 
  -5  12   7       78.74       85.90     14.30 o 
  -4  12   7        1.92      -18.42     16.20 o 
  -3  12   7        7.16       19.55      9.98 o 
  -2  12   7       13.25        1.24      9.83 o 
  -1  12   7      107.74      133.91     17.42 o 
   0  12   7       21.99        7.03     10.41 o 
   1  12   7      110.64      155.75     14.54 o 
   2  12   7       19.74       34.39     10.49 o 
   3  12   7       31.75       12.65     12.27 o 
   4  12   7       18.05       10.94     12.22 o 
  -4  13   7       14.94       20.34     11.25 o 
  -3  13   7        3.25       -2.68     10.37 o 
  -2  13   7       14.13        8.49     11.38 o 
  -1  13   7       28.45       31.77     13.88 o 
   0  13   7       27.20       20.54     11.09 o 
   1  13   7        6.48       -0.27     10.49 o 
   2  13   7       23.41       34.94     11.15 o 
   3  13   7       78.33       89.77     13.55 o 
  -2  14   7       31.74       55.86     29.45 o 
  -1  14   7       63.83       45.74     12.73 o 
   0  14   7       15.96       24.35     12.08 o 
   1  14   7       46.56       10.72     20.69 o 
   2  14   7       10.39        4.68     11.55 o 
  -9   0   8      131.71       67.63     18.64 o 
  -8   0   8      168.02      101.53     18.92 o 
  -7   0   8      484.83      306.61     15.70 o 
  -6   0   8       63.06       20.44      7.69 o 
  -5   0   8       80.16       29.63      7.15 o 
  -4   0   8       14.43       17.41      5.61 o 
  -3   0   8      439.55      426.79     10.89 o 
  -2   0   8      214.01      222.37      7.18 o 
  -1   0   8     1109.05     1457.40     16.55 o 
   0   0   8      576.54      592.40     10.21 o 
   1   0   8       12.16       30.07      5.28 o 
   2   0   8     2113.31     2331.69     27.28 o 
   3   0   8        8.91       12.72      6.72 o 
   4   0   8       47.82       45.58      9.63 o 
   5   0   8     1098.68     1250.42     26.96 o 
   6   0   8      195.34      244.95     22.80 o 
   7   0   8      117.41       99.29     20.03 o 
   8   0   8       85.77      164.11     23.98 o 
  -9   1   8      238.73      214.81     17.11 o 
  -8   1   8      147.28      131.01     12.16 o 
  -7   1   8     1036.21      831.72     22.35 o 
  -6   1   8       25.46       34.25      5.77 o 
  -5   1   8      154.54      115.39      6.28 o 
  -4   1   8      541.58      437.77      9.16 o 
  -3   1   8      476.03      327.08      7.70 o 
  -2   1   8       48.70       48.29      3.39 o 
  -1   1   8      374.81      248.25      5.99 o 
   0   1   8       49.76       47.55      3.40 o 
   1   1   8      186.35      158.31      5.60 o 
   2   1   8      277.42      286.39      8.06 o 
   3   1   8      155.64      197.29      8.30 o 
   4   1   8       53.09       42.72      6.72 o 
   5   1   8      290.00      340.32     12.26 o 
   6   1   8       53.47       75.43      8.53 o 
   7   1   8       61.90       50.78     10.27 o 
   8   1   8       63.16      103.42     17.23 o 
  -9   2   8       56.77       76.22     12.76 o 
  -8   2   8        7.17       18.98      8.49 o 
  -7   2   8      365.69      359.85     13.57 o 
  -6   2   8      900.13      967.96     16.49 o 
  -5   2   8       57.81       47.05      5.27 o 
  -4   2   8      849.97      917.93     19.54 o 
  -3   2   8      592.86      781.79     12.28 o 
  -2   2   8     1928.87     2535.41     21.93 o 
  -1   2   8      533.26      595.55      9.05 o 
   0   2   8     5066.52     5836.61     47.18 o 
   1   2   8     1562.61     1817.96     18.79 o 
   2   2   8       21.99       29.05      4.56 o 
   3   2   8      112.55      164.80      7.56 o 
   4   2   8      236.23      167.62      8.43 o 
   5   2   8      305.77      476.18     12.97 o 
   6   2   8      888.76      838.51     19.84 o 
   7   2   8       27.79       20.30      9.52 o 
   8   2   8       50.84       27.36     12.26 o 
  -8   3   8        6.09       27.93      9.49 o 
  -7   3   8       77.06       62.44      8.80 o 
  -6   3   8      594.81      543.82     15.24 o 
  -5   3   8      438.42      448.77      9.76 o 
  -4   3   8      528.03      444.52      8.55 o 
  -3   3   8       37.34       58.13      5.81 o 
  -2   3   8      477.92      389.89     18.29 o 
  -1   3   8      773.56      615.34     15.85 o 
   0   3   8     1144.50     1034.63     11.48 o 
   1   3   8     4527.89     3798.31     54.35 o 
   2   3   8      814.00      750.56     29.89 o 
   3   3   8      196.91      149.06      8.89 o 
   4   3   8     1525.00     1353.22     40.84 o 
   5   3   8     1213.43     1013.25     31.08 o 
   6   3   8      349.81      326.82     14.94 o 
   7   3   8       59.67       42.74     11.21 o 
   8   3   8       44.07       56.21     13.45 o 
  -8   4   8       82.17       72.36     12.61 o 
  -7   4   8      195.49      244.13     12.90 o 
  -6   4   8      969.43      885.70     17.77 o 
  -5   4   8     4118.12     4153.89     38.34 o 
  -4   4   8       27.93       17.30      4.51 o 
  -3   4   8     1158.19     1288.20     15.53 o 
  -2   4   8     5223.20     6105.01     67.28 o 
  -1   4   8    13446.13    16519.24    111.39 o 
   0   4   8       41.65       37.76      3.43 o 
   1   4   8     2083.01     2635.48     26.18 o 
   2   4   8      278.99      428.93     17.00 o 
   3   4   8      427.03      484.68     10.53 o 
   4   4   8     1130.73     1199.12     19.88 o 
   5   4   8     1175.76     1005.87     20.70 o 
   6   4   8       37.89       57.61     10.95 o 
   7   4   8       35.94       24.79     10.92 o 
   8   4   8      167.06      118.08     15.57 o 
  -8   5   8        9.59       26.43     11.34 o 
  -7   5   8       20.63        8.06      8.72 o 
  -6   5   8      107.27      112.71     15.77 o 
  -5   5   8      105.29       93.78      8.79 o 
  -4   5   8       35.93       38.44      6.69 o 
  -3   5   8        2.07        7.88      4.59 o 
  -2   5   8      206.45      196.90     10.45 o 
  -1   5   8       58.03       38.78      6.09 o 
   0   5   8        4.98        7.72      3.38 o 
   1   5   8       60.34       39.84      4.95 o 
   2   5   8       88.61       35.79      6.40 o 
   3   5   8       42.43       30.50      5.75 o 
   4   5   8      102.50       96.11      9.61 o 
   5   5   8       76.84       70.46     10.22 o 
   6   5   8       22.43       20.72      9.69 o 
   7   5   8       22.86       14.73     11.50 o 
  -8   6   8      155.66      193.83     18.54 o 
  -7   6   8       11.57       20.20     10.08 o 
  -6   6   8      278.70      282.93     13.46 o 
  -5   6   8       75.21       50.48      8.37 o 
  -4   6   8      742.67      782.81     16.00 o 
  -3   6   8       51.40       48.24      6.66 o 
  -2   6   8      624.38      643.96     12.47 o 
  -1   6   8      197.41      210.03      6.61 o 
   0   6   8     1050.55     1225.13     12.40 o 
   1   6   8        7.84       12.88      4.82 o 
   2   6   8      153.82      192.48      7.23 o 
   3   6   8       97.83      114.31      8.86 o 
   4   6   8       63.92       66.99      9.30 o 
   5   6   8       49.95       40.24     12.61 o 
   6   6   8       59.59       55.40     10.82 o 
   7   6   8      103.80      100.22     14.27 o 
  -8   7   8      117.31      108.19     16.71 o 
  -7   7   8      145.99      140.12     15.26 o 
  -6   7   8      107.41       95.56     10.80 o 
  -5   7   8      187.71      175.60     11.03 o 
  -4   7   8       87.97       89.99      8.96 o 
  -3   7   8       80.66       98.22      8.10 o 
  -2   7   8      349.56      333.35     10.77 o 
  -1   7   8       43.27       40.82      5.57 o 
   0   7   8       87.46       57.64      4.40 o 
   1   7   8      164.90      155.97      7.90 o 
   2   7   8       69.21       66.17      6.75 o 
   3   7   8       64.63       64.95      8.38 o 
   4   7   8       93.77       77.63     10.37 o 
   5   7   8       13.70       12.18      9.64 o 
   6   7   8       15.95       29.88     10.96 o 
   7   7   8      108.48      115.65     15.17 o 
  -7   8   8       66.61       45.67     13.70 o 
  -6   8   8       18.67       48.11     11.17 o 
  -5   8   8      650.05      744.74     18.19 o 
  -4   8   8     1361.46     1395.48     23.44 o 
  -3   8   8       60.78       88.74      8.65 o 
  -2   8   8       18.05       18.11      6.43 o 
  -1   8   8     2296.06     2465.89     26.36 o 
   0   8   8      206.49      347.90     12.38 o 
   1   8   8      936.49     1099.22     18.55 o 
   2   8   8        9.65       16.32      7.05 o 
   3   8   8        1.02       -3.35      6.94 o 
   4   8   8      734.43      795.47     20.48 o 
   5   8   8      402.08      473.00     30.41 o 
   6   8   8       31.74       16.94     11.01 o 
  -7   9   8      195.86      136.02     16.51 o 
  -6   9   8       79.07       79.76     13.97 o 
  -5   9   8       81.92       85.94     10.20 o 
  -4   9   8      600.44      552.08     16.08 o 
  -3   9   8      138.73      189.06     10.96 o 
  -2   9   8       37.51       60.11      8.74 o 
  -1   9   8     1849.52     1608.69     70.43 o 
   0   9   8     1099.78      938.21     45.20 o 
   1   9   8       86.53       73.45     10.49 o 
   2   9   8      116.64      112.14     12.64 o 
   3   9   8      493.75      446.92     15.08 o 
   4   9   8     1402.93     1139.92     55.18 o 
   5   9   8       32.07       38.30     11.14 o 
   6   9   8       22.57       13.61     12.67 o 
  -6  10   8       67.64       87.51     19.97 o 
  -5  10   8       28.13       67.91     11.92 o 
  -4  10   8      153.99      220.53     12.78 o 
  -3  10   8       34.96       72.11      9.53 o 
  -2  10   8       58.13       94.27      9.87 o 
  -1  10   8      158.74      193.85     11.46 o 
   0  10   8      891.32      960.99     22.25 o 
   1  10   8       99.59      227.74     20.87 o 
   2  10   8       36.73       37.44     10.06 o 
   3  10   8      240.02      183.40     14.05 o 
   4  10   8      497.02      552.12     27.29 o 
   5  10   8       10.59       42.54     11.94 o 
  -5  11   8       41.31       27.14     12.29 o 
  -4  11   8       24.77       18.14     10.44 o 
  -3  11   8       21.05       32.97      8.59 o 
  -2  11   8       24.60        2.79      8.51 o 
  -1  11   8        7.69        2.48      8.64 o 
   0  11   8       13.66       19.14      8.40 o 
   1  11   8       28.01       10.80      8.65 o 
   2  11   8       39.30       12.71      9.45 o 
   3  11   8       26.24       21.77     11.18 o 
   4  11   8        2.18       -2.48      9.98 o 
   5  11   8       31.01       26.67     11.01 o 
  -5  12   8        9.61       14.40     12.87 o 
  -4  12   8       25.13       29.19     11.36 o 
  -3  12   8       11.82        0.76     13.77 o 
  -2  12   8       33.71       48.07     12.28 o 
  -1  12   8       47.62       38.82     11.55 o 
   0  12   8       11.74        8.77     10.19 o 
   1  12   8        2.85        0.28      9.50 o 
   2  12   8       16.87       17.40     15.20 o 
   3  12   8       45.21       38.25     12.00 o 
   4  12   8       10.78       11.80     12.46 o 
  -4  13   8       14.63        4.86     11.64 o 
  -3  13   8        9.35       15.67     14.32 o 
  -2  13   8        4.21       -8.94     10.82 o 
  -1  13   8       17.26        8.09     11.18 o 
   0  13   8       42.85       33.60     13.52 o 
   1  13   8       15.28       15.23     15.88 o 
   2  13   8       47.06       39.92     11.69 o 
   3  13   8      119.98      142.86     15.53 o 
  -2  14   8       30.49       22.55     12.40 o 
  -1  14   8       24.06       26.19     12.65 o 
   0  14   8       18.98       36.22     14.52 o 
   1  14   8       60.71       35.15     12.61 o 
  -9   1   9       24.88       52.69     11.84 o 
  -8   1   9       47.08       74.30     11.48 o 
  -7   1   9      966.59      788.23     20.79 o 
  -6   1   9      212.46      168.45      8.43 o 
  -5   1   9      108.54      107.63      6.51 o 
  -4   1   9      378.33      324.55      8.94 o 
  -3   1   9      533.84      347.97     11.48 o 
  -2   1   9      101.18       83.30      4.30 o 
  -1   1   9       89.88       70.34      3.75 o 
   0   1   9      185.12      118.54      4.13 o 
   1   1   9      300.06      230.30      8.01 o 
   2   1   9      247.94      166.02      6.85 o 
   3   1   9       29.83       26.37      5.18 o 
   4   1   9        5.83        0.97      6.74 o 
   5   1   9       71.43       90.95      9.13 o 
   6   1   9       10.38       13.61      9.00 o 
   7   1   9       51.56       63.21     11.67 o 
   8   1   9       41.17       62.45     16.16 o 
  -8   2   9        6.96       13.32      8.43 o 
  -7   2   9      812.55      735.55     20.25 o 
  -6   2   9      488.01      533.33     15.30 o 
  -5   2   9      106.09      104.27      6.50 o 
  -4   2   9      765.85      756.57     11.32 o 
  -3   2   9     4051.24     4625.63     39.46 o 
  -2   2   9       10.17       30.18      4.01 o 
  -1   2   9       25.45       50.60      5.24 o 
   0   2   9      632.90      870.86     13.54 o 
   1   2   9      872.63     1076.94     12.41 o 
   2   2   9      189.43      242.02      7.21 o 
   3   2   9       73.42      113.54      6.76 o 
   6   2   9      129.98      145.19     15.21 o 
   7   2   9      217.25      200.73     13.70 o 
  -8   3   9       39.18       21.29     15.07 o 
  -7   3   9      200.40      205.27     12.13 o 
  -6   3   9     1143.07      964.81     28.31 o 
  -5   3   9      386.10      365.89     14.74 o 
  -4   3   9      496.95      445.85     10.34 o 
  -3   3   9      190.79      186.08      6.06 o 
  -2   3   9      212.90      208.40      6.30 o 
  -1   3   9     1383.73     1166.72     25.93 o 
   0   3   9      194.74      221.06      5.86 o 
   1   3   9     2194.41     1725.10     39.46 o 
   2   3   9      338.80      326.57      9.55 o 
   3   3   9      642.31      531.50     10.73 o 
   4   3   9      952.41      902.04     17.05 o 
   5   3   9     1261.41      971.34     22.53 o 
   6   3   9      141.25      180.12     12.85 o 
   7   3   9      185.66      136.94     15.09 o 
   8   3   9      114.98      103.36     15.27 o 
  -8   4   9       84.39       45.45     11.93 o 
  -7   4   9       89.02       76.40     10.67 o 
  -6   4   9      524.62      459.18     15.40 o 
  -5   4   9      195.24      292.28     11.86 o 
  -4   4   9      264.97      350.10      9.53 o 
  -3   4   9      698.81      736.09     12.87 o 
  -2   4   9     3213.96     3529.88     33.38 o 
  -1   4   9    13715.64    16950.84    119.18 o 
   0   4   9      148.12      112.66      8.21 o 
   1   4   9       23.88       67.48      6.77 o 
   2   4   9     3143.70     3583.23     36.12 o 
   3   4   9       79.00      106.51      8.29 o 
   4   4   9       16.54        3.01      7.94 o 
   5   4   9     1143.11     1088.52     21.79 o 
   6   4   9      168.82      156.98     12.50 o 
   7   4   9       96.98       84.11     13.04 o 
  -8   5   9       79.31       78.90     13.60 o 
  -7   5   9        6.26        5.89     10.30 o 
  -6   5   9       80.60       60.33      9.11 o 
  -5   5   9      605.74      546.41     20.35 o 
  -4   5   9      119.86      110.98      8.35 o 
  -3   5   9       40.78       38.51      5.89 o 
  -2   5   9      357.29      353.44     17.95 o 
  -1   5   9      314.03      317.26     13.58 o 
   0   5   9       91.41       70.39      4.93 o 
   1   5   9       58.39       44.80      5.01 o 
   2   5   9        4.81        3.11      6.04 o 
   3   5   9       73.32       54.78      7.95 o 
   4   5   9       11.44        5.48      8.40 o 
   5   5   9       77.96      107.94     11.09 o 
   6   5   9       12.94       16.71     10.16 o 
   7   5   9       26.88       38.99     12.05 o 
  -8   6   9       10.72       11.67     12.38 o 
  -7   6   9       12.54        1.85     12.37 o 
  -6   6   9       14.83       16.79      8.19 o 
  -5   6   9      108.10      163.87     12.25 o 
  -4   6   9      131.57      155.63      9.55 o 
  -3   6   9       10.67       -0.85      6.20 o 
  -2   6   9       11.47       30.07      5.71 o 
  -1   6   9      249.46      329.36      9.63 o 
   0   6   9      389.40      467.19     10.31 o 
   1   6   9        4.61       -4.12      4.79 o 
   2   6   9      133.14      143.92      8.80 o 
   3   6   9      156.90      160.00     10.85 o 
   4   6   9      176.52      234.59     12.50 o 
   5   6   9       49.87       75.66     11.61 o 
   6   6   9       52.94       64.86     11.49 o 
   7   6   9        0.48       30.29     12.56 o 
  -7   7   9        5.23        8.74     11.16 o 
  -6   7   9       19.52       22.40      8.64 o 
  -5   7   9       30.47       32.79      8.19 o 
  -4   7   9        3.53       -3.12      6.88 o 
  -3   7   9       94.29       85.46      8.59 o 
  -2   7   9      157.28      154.61     10.43 o 
  -1   7   9       81.05       59.34      5.13 o 
   0   7   9      152.76      197.69     12.85 o 
   1   7   9      149.17      115.61      7.09 o 
   2   7   9       83.39       58.65      7.71 o 
   3   7   9       57.07       34.62      9.39 o 
   4   7   9        3.46        3.36      9.07 o 
   5   7   9      159.86      157.85     17.94 o 
   6   7   9        6.86       17.35     10.53 o 
   7   7   9      104.23       75.78     14.22 o 
  -7   8   9       52.33       71.19     14.45 o 
  -6   8   9       17.15       12.01      9.62 o 
  -5   8   9      374.86      476.85     16.26 o 
  -4   8   9      174.87      304.54     13.20 o 
  -3   8   9      259.48      289.25     13.48 o 
  -2   8   9       56.42       49.98      7.63 o 
  -1   8   9     1668.96     1741.73     29.83 o 
   0   8   9       16.22      109.98      8.57 o 
   1   8   9      224.97      278.30     13.19 o 
   2   8   9       73.54       48.80      7.84 o 
   3   8   9       38.67       42.83      8.36 o 
   4   8   9       94.78       55.21     10.75 o 
   5   8   9       73.78       49.46     11.19 o 
   6   8   9       79.89       79.35     13.27 o 
  -7   9   9      129.04      122.78     16.02 o 
  -6   9   9       25.43        6.27     11.54 o 
  -5   9   9        8.23        7.47      8.81 o 
  -4   9   9      270.42      161.64     11.42 o 
  -3   9   9      588.15      508.64     15.93 o 
  -2   9   9      217.07      179.41     11.63 o 
  -1   9   9     1637.99     1365.94     60.38 o 
   0   9   9      299.98      233.09     12.46 o 
   1   9   9      198.43      176.01     15.52 o 
   2   9   9       75.15       57.13      9.96 o 
   3   9   9      397.32      331.73     21.50 o 
   4   9   9      508.70      452.86     24.77 o 
   5   9   9       26.65       13.49     15.54 o 
   6   9   9       84.27      112.61     17.21 o 
  -6  10   9       49.66       49.78     12.97 o 
  -5  10   9      123.64      127.75     13.81 o 
  -4  10   9      656.27      521.41     16.69 o 
  -3  10   9      144.57      135.08     10.67 o 
  -2  10   9       46.13       43.84      9.04 o 
  -1  10   9       17.54        2.82      8.10 o 
   0  10   9       32.19       58.84      9.22 o 
   1  10   9      600.28      679.94     21.89 o 
   2  10   9       20.30       17.96      9.12 o 
   3  10   9       63.63      101.89     13.23 o 
   4  10   9      392.88      501.87     32.59 o 
   5  10   9      146.53      107.97     13.58 o 
  -5  11   9       28.79        8.72     11.61 o 
  -4  11   9       83.62       68.82     11.61 o 
  -3  11   9       87.16       68.15     12.30 o 
  -2  11   9        6.84        1.01      8.93 o 
  -1  11   9        6.09       -8.10      8.41 o 
   0  11   9       95.69       48.18      9.51 o 
   1  11   9       14.53       23.20      9.46 o 
   2  11   9        1.65       -2.28     10.07 o 
   3  11   9      199.81      146.36     15.21 o 
   4  11   9      127.58       76.01     14.13 o 
  -4  12   9       58.90       83.55     13.14 o 
  -3  12   9        4.75       24.23     11.25 o 
  -2  12   9      164.41      210.27     16.28 o 
  -1  12   9        2.16      -16.40     10.56 o 
   0  12   9      267.78      295.53     17.12 o 
   1  12   9        2.62        5.91     12.65 o 
   2  12   9        6.95       31.85     11.24 o 
   3  12   9      193.66      119.13     19.02 o 
   4  12   9       84.32      125.45     15.96 o 
  -3  13   9        4.19        4.22     11.94 o 
  -2  13   9        8.43       12.71     16.76 o 
  -1  13   9        0.18      -17.02     10.96 o 
   0  13   9       28.30       -2.90     10.56 o 
   1  13   9        8.71        8.35     12.60 o 
   2  13   9       28.65       34.13     11.63 o 
  -1  14   9      116.82       93.72     14.89 o 
   0  14   9       19.38       11.34     17.06 o 
  -8   0  10       70.78       58.11     16.58 o 
  -7   0  10      588.73      458.94     22.08 o 
  -6   0  10      473.62      455.18     16.29 o 
  -5   0  10       12.69        0.00      6.37 o 
  -4   0  10      316.56      279.14     10.80 o 
  -3   0  10        7.69       15.20      5.48 o 
  -2   0  10      120.00       92.04      6.15 o 
  -1   0  10       99.78      133.95      6.20 o 
   0   0  10       79.37       97.29      6.64 o 
   1   0  10     3607.81     4045.30     42.15 o 
   2   0  10      340.03      405.21     11.10 o 
   3   0  10      193.42      274.37     14.07 o 
   4   0  10      488.72      466.25     18.98 o 
   5   0  10      896.01      827.89     25.16 o 
   6   0  10       12.28       28.75     13.12 o 
   7   0  10      177.12      209.76     25.29 o 
  -8   1  10       47.16       41.20     13.24 o 
  -7   1  10      799.49      644.35     26.08 o 
  -6   1  10      423.93      319.75     11.40 o 
  -5   1  10      134.62      144.31      7.82 o 
  -4   1  10      102.45       73.24      6.06 o 
  -3   1  10      359.93      310.22      6.91 o 
  -2   1  10      162.91      142.32      5.90 o 
  -1   1  10      180.35      207.75      5.13 o 
   0   1  10      813.71      638.17     10.40 o 
   1   1  10      885.14      649.51      8.83 o 
   2   1  10      235.29      184.93      8.40 o 
   3   1  10      185.98      156.78      7.21 o 
   4   1  10      286.70      205.43     11.22 o 
   5   1  10      362.98      266.24     12.52 o 
   6   1  10       37.91       20.09     10.13 o 
   7   1  10       20.72       14.23     10.41 o 
  -8   2  10       24.86       32.00     12.14 o 
  -7   2  10      262.80      359.97     14.57 o 
  -6   2  10      267.25      325.74     12.27 o 
  -5   2  10       15.84       77.80      7.70 o 
  -4   2  10      205.92      269.15      7.82 o 
  -3   2  10     2340.36     2727.19     22.98 o 
  -2   2  10      102.54      105.48      5.09 o 
  -1   2  10      302.07      399.06      7.90 o 
   0   2  10      390.42      521.91      7.68 o 
   1   2  10      555.77      743.54     10.54 o 
   2   2  10     1969.77     2267.60     24.37 o 
   3   2  10      118.97      158.63      7.98 o 
   5   2  10       44.28       57.78     10.53 o 
   6   2  10       25.62       16.88      9.72 o 
   7   2  10       69.45       56.46     17.89 o 
  -8   3  10        9.95        8.92     10.50 o 
  -7   3  10      147.93      142.11     11.92 o 
  -6   3  10      384.26      360.38     15.97 o 
  -5   3  10       42.32       63.13      7.05 o 
  -4   3  10       47.52       17.66      4.54 o 
  -3   3  10      203.30      165.18      5.94 o 
  -2   3  10      455.89      394.59      8.12 o 
  -1   3  10       89.44       93.91      5.70 o 
   0   3  10       33.26       39.21      3.46 o 
   1   3  10      592.74      499.66     18.49 o 
   2   3  10      172.84      228.31      9.03 o 
   3   3  10      296.39      326.57     10.30 o 
   4   3  10      393.14      301.50     23.46 o 
   5   3  10      111.14      128.87     12.07 o 
   6   3  10      106.31       87.02     11.46 o 
   7   3  10       50.22       53.95     13.22 o 
  -8   4  10       85.39       99.40     13.79 o 
  -7   4  10       23.52       31.80     10.04 o 
  -6   4  10       85.47      116.79     10.19 o 
  -5   4  10      248.18      314.00     13.16 o 
  -4   4  10       11.26        9.23      5.92 o 
  -3   4  10      178.94      236.37      8.81 o 
  -2   4  10     4950.19     5477.53     67.12 o 
  -1   4  10     4908.26     5862.05     46.61 o 
   0   4  10       85.74      195.30      5.91 o 
   1   4  10       34.68       45.12      5.46 o 
   2   4  10     1199.87     1317.68     24.94 o 
   3   4  10      250.42      361.19     13.18 o 
   4   4  10      165.14      202.76     12.23 o 
   5   4  10       26.22       40.12     11.26 o 
   6   4  10      200.99      311.48     15.41 o 
   7   4  10       88.64       67.54     15.21 o 
  -8   5  10       91.21       87.45     14.70 o 
  -7   5  10        5.53       -3.10     11.16 o 
  -6   5  10       93.98      125.70     10.80 o 
  -5   5  10       68.77       69.09      8.89 o 
  -4   5  10       24.16       23.21      7.03 o 
  -3   5  10       42.88       34.43      8.10 o 
  -2   5  10       15.06       18.73      5.30 o 
  -1   5  10      184.90      173.18      7.11 o 
   0   5  10       54.18       45.24      3.99 o 
   1   5  10      108.72       93.54      6.23 o 
   2   5  10      210.80      238.59     10.32 o 
   3   5  10       77.73       60.61      8.38 o 
   4   5  10      125.84       99.24     10.58 o 
   5   5  10       16.56       26.34     14.72 o 
   6   5  10       61.85       39.12     11.42 o 
   7   5  10      114.02      140.11     15.17 o 
  -8   6  10       83.23       40.28     13.95 o 
  -7   6  10       39.15       33.32     10.48 o 
  -6   6  10      101.64       77.42     10.17 o 
  -5   6  10      255.74      217.78     11.92 o 
  -4   6  10      871.87      711.22     17.48 o 
  -3   6  10      111.40      165.82     10.04 o 
  -2   6  10      130.30      159.66      9.02 o 
  -1   6  10      428.24      447.50     10.31 o 
   0   6  10      488.17      513.71      9.50 o 
   1   6  10       13.61       18.69      5.68 o 
   2   6  10       52.56       66.28      9.69 o 
   3   6  10       24.31       38.59      8.06 o 
   4   6  10       13.68       18.54      8.50 o 
   5   6  10       34.46       39.29     12.50 o 
   6   6  10      426.98      354.01     23.11 o 
   7   6  10      102.29       97.77     14.71 o 
  -7   7  10       20.97       31.06     12.23 o 
  -6   7  10        1.33      -13.88      9.66 o 
  -5   7  10       37.35       32.81      8.45 o 
  -4   7  10       49.97       35.75      8.58 o 
  -3   7  10       33.10       25.16      7.62 o 
  -2   7  10       27.33       29.52      6.77 o 
  -1   7  10      158.51      135.96      8.28 o 
   0   7  10     1028.33      908.66     20.55 o 
   1   7  10       10.03        9.38      8.10 o 
   2   7  10      149.04      201.95     15.43 o 
   3   7  10      127.14      123.47      9.85 o 
   4   7  10       61.25       81.33     10.40 o 
   5   7  10      100.78      109.97     12.93 o 
   6   7  10       56.37       56.37     12.39 o 
  -7   8  10        8.61       11.16     11.41 o 
  -6   8  10       14.47       27.66      9.93 o 
  -5   8  10       12.55       11.92      8.07 o 
  -4   8  10      793.54      932.35     20.53 o 
  -3   8  10      568.07      481.28     15.01 o 
  -2   8  10      301.67      426.33     13.53 o 
  -1   8  10      106.38      156.34      9.39 o 
   0   8  10     1568.29     1690.96     25.86 o 
   1   8  10      171.79      173.26     12.14 o 
   2   8  10      274.02      315.42     20.37 o 
   3   8  10       98.63      108.17     11.43 o 
   4   8  10       17.76       11.22      9.58 o 
   5   8  10        1.35        1.58     11.42 o 
   6   8  10       34.67       63.32     18.07 o 
  -6   9  10        9.51        3.82     11.76 o 
  -5   9  10       50.57       46.95     10.37 o 
  -4   9  10       62.92       62.49     10.06 o 
  -3   9  10      482.38      388.23     19.52 o 
  -2   9  10       35.08       23.41      7.76 o 
  -1   9  10      643.26      563.01     28.75 o 
   0   9  10        8.97       12.97      8.18 o 
   1   9  10      717.30      626.15     22.72 o 
   2   9  10       80.31       78.96     10.61 o 
   3   9  10      201.69      169.30     15.16 o 
   4   9  10      132.56      115.04     12.05 o 
   5   9  10       31.34       22.88     10.95 o 
  -6  10  10       51.80        4.94     12.07 o 
  -5  10  10       92.17      108.61     13.44 o 
  -4  10  10       85.36       50.60     15.38 o 
  -3  10  10       57.33       28.31      8.67 o 
  -2  10  10       39.45       35.89      9.46 o 
  -1  10  10       47.86       37.64      9.69 o 
   0  10  10      679.19      744.95     18.26 o 
   1  10  10       51.08       52.39     10.16 o 
   2  10  10       40.70       55.03     11.23 o 
   3  10  10      585.92      523.52     25.23 o 
   4  10  10      550.60      488.35     35.76 o 
   5  10  10        3.03       -4.69     12.00 o 
  -5  11  10       18.36        7.34     11.74 o 
  -4  11  10      202.43      200.98     18.21 o 
  -3  11  10       75.40       49.21     13.24 o 
  -2  11  10        0.33      -14.13      9.72 o 
  -1  11  10       36.96       11.52      9.16 o 
   0  11  10       55.48       38.13     10.13 o 
   1  11  10       36.11       36.99     10.30 o 
   2  11  10       36.17       49.09     11.97 o 
   3  11  10      330.78      305.61     39.89 o 
   4  11  10      140.72       95.08     16.54 o 
  -4  12  10      147.52      177.76     16.34 o 
  -3  12  10        4.18        6.74     11.48 o 
  -2  12  10      131.39      184.46     15.93 o 
  -1  12  10       10.74        6.69     11.07 o 
   0  12  10       24.25       25.63     11.67 o 
   1  12  10       52.87       47.21     14.77 o 
   2  12  10      204.21      190.83     15.58 o 
   3  12  10       87.58       89.50     14.43 o 
  -3  13  10        0.82       -4.37     12.14 o 
  -2  13  10      103.57      109.96     23.35 o 
  -1  13  10       25.52       22.47     12.20 o 
   0  13  10       27.31       21.55     12.99 o 
   1  13  10        5.51        8.97     12.18 o 
   2  13  10       11.87        9.69     11.36 o 
  -8   1  11       98.71       94.73     14.61 o 
  -7   1  11      409.80      340.56     19.96 o 
  -6   1  11        8.23        3.77      6.13 o 
  -5   1  11      119.94      133.15      7.25 o 
  -4   1  11       42.15       75.34      7.07 o 
  -3   1  11       50.73       17.72      3.84 o 
  -2   1  11      343.69      285.94      7.34 o 
  -1   1  11      203.73      191.81      5.62 o 
   0   1  11     1452.61     1202.24     30.37 o 
   1   1  11      756.21      525.33     13.90 o 
   2   1  11        8.28       15.58      4.38 o 
   3   1  11      100.94      130.68      7.07 o 
   4   1  11     1071.59      800.94     26.11 o 
   5   1  11      377.81      270.64     20.10 o 
   6   1  11       13.15       29.77     10.24 o 
   7   1  11        4.52       17.89     12.33 o 
  -8   2  11       22.72       30.38     13.32 o 
  -7   2  11       52.85       57.30     10.45 o 
  -6   2  11      133.65      212.87     15.12 o 
  -5   2  11       81.41      100.11      7.22 o 
  -4   2  11       87.56      116.91      7.34 o 
  -3   2  11     1330.11     1602.08     16.36 o 
  -2   2  11      750.29      869.31     11.65 o 
  -1   2  11      603.67      713.04     10.21 o 
   0   2  11      112.96       98.40      4.57 o 
   1   2  11      116.92      208.41      7.32 o 
   2   2  11      783.12      796.14     15.16 o 
   3   2  11      517.40      539.32     12.46 o 
   4   2  11      679.51      755.23     17.16 o 
   5   2  11       47.00       54.56     11.73 o 
   6   2  11       16.47       16.41     10.30 o 
   7   2  11       57.21       41.42     11.86 o 
  -8   3  11       13.12       16.70     12.12 o 
  -7   3  11       14.12       14.61      9.85 o 
  -6   3  11       37.21       52.68      9.04 o 
  -5   3  11      249.93      314.70     11.82 o 
  -4   3  11      371.12      325.18     16.03 o 
  -3   3  11      122.10      132.82      7.48 o 
  -2   3  11       58.46       31.88      5.04 o 
  -1   3  11      250.49      206.32      7.08 o 
   0   3  11       67.17       43.11      5.98 o 
   1   3  11      126.70      101.85      6.26 o 
   2   3  11      100.21       75.16      7.40 o 
   3   3  11       49.11       75.86      9.28 o 
   4   3  11      148.64      185.67     13.24 o 
   5   3  11       45.55       54.06     10.88 o 
   6   3  11       25.90       36.84     11.34 o 
   7   3  11      121.54      145.13     15.69 o 
  -8   4  11       40.34       34.96     12.77 o 
  -7   4  11       10.17       33.08     12.11 o 
  -6   4  11      181.48      190.54     12.62 o 
  -5   4  11       68.09      112.20      9.67 o 
  -4   4  11      255.92      315.74     11.29 o 
  -3   4  11      331.87      339.91     12.86 o 
  -2   4  11     1366.16     1536.19     16.64 o 
  -1   4  11      394.10      492.83     10.22 o 
   0   4  11      125.62      164.39      7.23 o 
   1   4  11       32.38       46.13      5.83 o 
   2   4  11      474.51      540.70     13.31 o 
   3   4  11       33.81       63.78      9.28 o 
   4   4  11      194.75      187.83     12.43 o 
   5   4  11      531.77      599.92     25.04 o 
   6   4  11      152.63      109.58     13.76 o 
   7   4  11      174.17      263.04     25.77 o 
  -8   5  11       46.90       51.94     12.89 o 
  -7   5  11        5.85        6.33     11.41 o 
  -6   5  11      267.10      280.54     14.62 o 
  -5   5  11      115.84      113.26     10.47 o 
  -4   5  11        2.95        4.32      6.49 o 
  -3   5  11      150.67      161.80      8.66 o 
  -2   5  11       55.10       40.95      6.04 o 
  -1   5  11       37.70       45.47      5.89 o 
   0   5  11       53.60       32.08      6.21 o 
   1   5  11      448.01      453.88     10.41 o 
   2   5  11      673.23      543.92     26.15 o 
   3   5  11      129.55      121.93      9.83 o 
   4   5  11      109.14       78.24     11.56 o 
   5   5  11      100.36      122.02     13.88 o 
   6   5  11       51.16       64.53     13.31 o 
   7   5  11       35.04       43.11     13.14 o 
  -7   6  11       31.11       57.12     11.42 o 
  -6   6  11       15.24       24.30      9.84 o 
  -5   6  11      159.97      185.62     12.22 o 
  -4   6  11       15.06       11.35      7.32 o 
  -3   6  11      188.41      265.82     13.59 o 
  -2   6  11      186.03      162.69      8.61 o 
  -1   6  11        8.58        4.54      5.12 o 
   0   6  11      480.14      586.54     13.87 o 
   1   6  11      267.05      246.53     11.63 o 
   2   6  11      197.15      376.42     28.54 o 
   3   6  11      226.40      248.02     11.73 o 
   4   6  11       26.00        8.76      8.72 o 
   5   6  11       82.04       78.03     12.36 o 
   6   6  11       98.03       71.45     14.15 o 
  -7   7  11        8.06       20.06     10.71 o 
  -6   7  11        4.89       10.14      9.18 o 
  -5   7  11      118.97      124.79     14.35 o 
  -4   7  11       40.17       26.21      8.61 o 
  -3   7  11       38.14       29.37      8.89 o 
  -2   7  11      451.23      422.67     12.73 o 
  -1   7  11      976.21      848.33     25.69 o 
   0   7  11     1161.64      998.47     34.14 o 
   1   7  11       23.44       13.93      8.67 o 
   2   7  11       25.38       64.92      9.51 o 
   3   7  11      225.21      194.50     11.09 o 
   4   7  11       14.92       22.90      8.99 o 
   5   7  11       70.14       59.84     11.68 o 
   6   7  11       29.76       42.95     13.88 o 
  -7   8  11      122.34       78.84     14.53 o 
  -6   8  11       11.90       16.78     16.21 o 
  -5   8  11       23.71       10.76      9.34 o 
  -4   8  11      416.04      444.41     16.26 o 
  -3   8  11      296.26      351.93     13.99 o 
  -2   8  11      487.10      536.12     14.58 o 
  -1   8  11       60.14      174.20     14.47 o 
   0   8  11     2679.15     2735.14     49.12 o 
   1   8  11       47.30       24.52      9.27 o 
   2   8  11      607.46      516.80     17.37 o 
   3   8  11       10.22       19.53      8.82 o 
   4   8  11       87.66       10.00     10.04 o 
   5   8  11       10.54       23.48     11.49 o 
   6   8  11       19.05       41.41     16.29 o 
  -6   9  11       19.21        6.60     10.52 o 
  -5   9  11       35.69       46.69     17.74 o 
  -4   9  11       31.87       43.97      9.26 o 
  -3   9  11      155.73      124.93     13.57 o 
  -2   9  11       29.49       18.25      8.30 o 
  -1   9  11      102.87       80.00     11.44 o 
   0   9  11      103.19       82.56      9.86 o 
   1   9  11      458.67      373.72     17.94 o 
   2   9  11       45.66       19.39     12.36 o 
   3   9  11       22.77        6.82     11.02 o 
   4   9  11       83.43       67.28     14.13 o 
   5   9  11       13.11       26.92     13.34 o 
  -6  10  11        7.55        1.06     12.82 o 
  -5  10  11       72.01       66.50     11.91 o 
  -4  10  11       14.80        3.49     10.03 o 
  -3  10  11      368.04      365.75     18.40 o 
  -2  10  11        9.92        8.22      9.01 o 
  -1  10  11      793.25      766.16     20.46 o 
   0  10  11        0.38        3.12      8.94 o 
   1  10  11      170.34      167.04     13.46 o 
   2  10  11       37.03       33.32     10.65 o 
   3  10  11       84.54       68.94     15.01 o 
   4  10  11       29.70       33.83     13.23 o 
   5  10  11       64.65       34.47     15.73 o 
  -5  11  11       62.86       36.94     14.33 o 
  -4  11  11      215.33      191.59     14.98 o 
  -3  11  11        5.58       10.15     11.30 o 
  -2  11  11       13.07       10.76     11.20 o 
  -1  11  11       19.85        1.18     10.56 o 
   0  11  11       22.57        6.78     11.78 o 
   1  11  11       51.86       57.15     10.97 o 
   2  11  11       82.14       38.41     12.32 o 
   3  11  11      591.62      513.80     43.43 o 
   4  11  11      130.34      111.65     16.00 o 
  -4  12  11      113.47      122.83     15.50 o 
  -3  12  11        8.37        1.30     12.08 o 
  -2  12  11        1.94        1.06     11.43 o 
  -1  12  11      182.04      175.40     15.95 o 
   0  12  11        3.84      -18.88     11.74 o 
   1  12  11       27.58       17.56     11.12 o 
   2  12  11       24.48       19.62     11.65 o 
   3  12  11       11.20       47.33     13.67 o 
  -2  13  11      129.19      123.39     16.10 o 
  -1  13  11       46.56       42.44     13.43 o 
   0  13  11      131.03      123.69     16.30 o 
   1  13  11       45.15       46.02     13.93 o 
  -8   0  12       93.83      145.54     25.27 o 
  -7   0  12      787.56      782.56     44.15 o 
  -6   0  12       48.89       53.93     10.87 o 
  -5   0  12       86.45       58.24      9.14 o 
  -4   0  12      306.23      359.69     12.82 o 
  -3   0  12     1741.00     2156.46     28.32 o 
  -2   0  12      382.89      499.47     11.62 o 
  -1   0  12     2301.76     2411.87     26.03 o 
   0   0  12     1822.09     2042.13     23.01 o 
   1   0  12     1177.80     1372.64     20.71 o 
   2   0  12       81.21       80.17      8.81 o 
   3   0  12      763.23      640.67     33.48 o 
   4   0  12     1011.63     1389.98     36.00 o 
   5   0  12     2348.01     2411.45     59.82 o 
   6   0  12       18.52       43.48     18.71 o 
   7   0  12      117.07       79.00     21.86 o 
  -8   1  12      424.82      421.54     26.86 o 
  -7   1  12      432.32      401.57     20.40 o 
  -6   1  12      220.04      206.77     10.54 o 
  -5   1  12      205.47      225.58     13.32 o 
  -4   1  12      181.80      196.30      7.53 o 
  -3   1  12       22.84       14.21      3.87 o 
  -2   1  12      547.06      499.70      8.15 o 
  -1   1  12       64.33       49.56      4.03 o 
   0   1  12     1731.94     1450.77     39.70 o 
   1   1  12     1006.76      865.76     15.63 o 
   2   1  12      100.17       66.52      5.79 o 
   3   1  12      147.30      131.34     10.24 o 
   4   1  12     1997.20     2002.70     60.32 o 
   5   1  12      863.77      819.96     30.66 o 
   6   1  12       41.59       52.81     11.14 o 
   7   1  12        6.16       21.90     13.56 o 
  -8   2  12      150.85      159.94     18.09 o 
  -7   2  12       29.16       34.48     10.40 o 
  -6   2  12      785.96      694.21     18.77 o 
  -5   2  12      147.15      187.25     10.17 o 
  -4   2  12      341.09      430.85     12.22 o 
  -3   2  12      390.04      475.96      8.94 o 
  -2   2  12       14.36       14.44      3.72 o 
  -1   2  12      130.44      140.58      5.12 o 
   0   2  12      528.06      645.42      9.05 o 
   1   2  12      494.46      552.73     10.52 o 
   2   2  12       34.60       59.29     10.83 o 
   3   2  12      166.28      242.59     18.43 o 
   4   2  12     1591.22     1688.62     31.09 o 
   5   2  12      272.31      360.74     17.94 o 
   6   2  12       45.83       36.63     12.02 o 
   7   2  12       15.01       36.70     11.97 o 
  -8   3  12       73.58       58.05     13.19 o 
  -7   3  12       88.10       63.14     13.16 o 
  -6   3  12      218.13      249.44     23.56 o 
  -5   3  12       77.45       82.55      8.84 o 
  -4   3  12      269.39      212.14     12.18 o 
  -3   3  12       32.17       18.52      6.37 o 
  -2   3  12        5.86        2.28      4.25 o 
  -1   3  12       81.01       82.07      5.63 o 
   0   3  12       29.78       18.66      3.49 o 
   1   3  12      126.37      112.23      6.98 o 
   2   3  12       51.37       32.98      8.71 o 
   3   3  12       19.35       -4.87      8.38 o 
   4   3  12      158.56      162.90     11.95 o 
   5   3  12       36.63       26.38     10.19 o 
   6   3  12       17.82        6.39     10.74 o 
   7   3  12       42.01       45.08     12.80 o 
  -8   4  12       16.99       10.86     14.19 o 
  -7   4  12       65.73       63.30     13.48 o 
  -6   4  12       40.31       52.92      9.73 o 
  -5   4  12      412.10      432.03     15.34 o 
  -4   4  12      703.07      705.11     15.08 o 
  -3   4  12       60.39       78.88      7.34 o 
  -2   4  12      980.53     1106.39     18.43 o 
  -1   4  12       81.06       77.16      5.88 o 
   0   4  12     1700.17     1922.54     22.90 o 
   1   4  12       12.62       25.15      5.85 o 
   2   4  12      684.57      737.86     24.67 o 
   3   4  12      102.62       86.84     11.25 o 
   4   4  12      219.28      296.89     14.17 o 
   5   4  12      323.80      313.76     18.65 o 
   6   4  12      406.30      488.98     20.55 o 
   7   4  12       28.62       41.38     12.93 o 
  -8   5  12       27.66       63.34     15.02 o 
  -7   5  12       54.42       72.62     14.22 o 
  -6   5  12      344.81      303.21     14.84 o 
  -5   5  12      296.89      289.91     21.09 o 
  -4   5  12       34.41       51.15      8.69 o 
  -3   5  12      574.39      491.91     13.13 o 
  -2   5  12       60.18       41.18      6.33 o 
  -1   5  12      168.18      176.19      8.14 o 
   0   5  12       70.17       88.78      9.93 o 
   1   5  12      571.76      497.82     12.23 o 
   2   5  12      354.65      343.41     27.27 o 
   3   5  12      203.23      207.77     11.61 o 
   4   5  12       26.49        0.40     10.39 o 
   5   5  12      219.87      169.10     13.18 o 
   6   5  12      105.81      117.24     14.66 o 
  -7   6  12      122.06      123.23     15.23 o 
  -6   6  12      544.68      555.36     20.19 o 
  -5   6  12      758.02      869.72     30.56 o 
  -4   6  12      295.60      306.57     13.78 o 
  -3   6  12      181.33      228.23     11.74 o 
  -2   6  12     4590.84     5124.30     46.84 o 
  -1   6  12      461.21      598.37     12.92 o 
   0   6  12      707.21      870.87     21.60 o 
   1   6  12       37.06       66.25     10.11 o 
   2   6  12       50.90      122.94     10.42 o 
   3   6  12       80.21      108.85      9.69 o 
   4   6  12      201.74      211.17     14.26 o 
   5   6  12        9.41       24.29     11.12 o 
   6   6  12       99.89      121.10     24.15 o 
  -7   7  12       51.26       57.90     13.27 o 
  -6   7  12      111.82       94.44     12.25 o 
  -5   7  12       88.91       86.93     10.48 o 
  -4   7  12        9.11        3.42      7.46 o 
  -3   7  12       59.11       71.82      9.88 o 
  -2   7  12     1346.07     1190.56     42.13 o 
  -1   7  12     1945.38     1500.63     60.92 o 
   0   7  12      474.10      389.41     17.74 o 
   1   7  12       45.61       32.98      9.79 o 
   2   7  12      313.13      345.75     15.39 o 
   3   7  12      237.15      165.80     12.04 o 
   4   7  12       89.47       88.65     10.77 o 
   5   7  12       12.69       16.88     12.69 o 
   6   7  12       38.05       62.15     27.65 o 
  -6   8  12       83.84       40.97     12.37 o 
  -5   8  12       97.62       90.70     12.96 o 
  -4   8  12       87.95       41.35     11.93 o 
  -3   8  12       87.46       86.17      9.71 o 
  -2   8  12      298.02      347.87     14.07 o 
  -1   8  12      125.80      206.53     11.35 o 
   0   8  12      529.12      615.34     16.65 o 
   1   8  12       21.42       27.39      9.47 o 
   2   8  12      269.15      239.11     14.37 o 
   3   8  12       24.90       45.06     11.32 o 
   4   8  12       13.64       12.50     11.47 o 
   5   8  12       26.99       41.66     12.87 o 
  -6   9  12       19.17       16.56     11.32 o 
  -5   9  12        4.19       13.30      9.88 o 
  -4   9  12       80.98       95.41     12.14 o 
  -3   9  12        5.58        3.80      8.47 o 
  -2   9  12       13.77       22.00      8.41 o 
  -1   9  12       80.99       67.63      9.47 o 
   0   9  12       71.07       77.88     10.03 o 
   1   9  12       33.06       21.10      9.68 o 
   2   9  12      115.95      126.75     13.45 o 
   3   9  12       26.26       32.02     11.81 o 
   4   9  12        2.66        4.28     12.52 o 
   5   9  12        8.73       15.96     15.34 o 
  -5  10  12       55.98       42.88     12.38 o 
  -4  10  12       27.71       30.34     10.34 o 
  -3  10  12       95.80      104.32     12.42 o 
  -2  10  12       86.80       94.90     12.17 o 
  -1  10  12      119.12      156.57     13.16 o 
   0  10  12       27.38       36.14     10.37 o 
   1  10  12       15.32       14.13      9.66 o 
   2  10  12        7.96       12.88     10.25 o 
   3  10  12       11.74       -9.27     11.40 o 
   4  10  12        7.59       10.48     13.31 o 
  -4  11  12      123.65       96.56     13.59 o 
  -3  11  12       38.75       30.77     15.08 o 
  -2  11  12       15.45       30.33     11.83 o 
  -1  11  12       39.86       52.20     14.00 o 
   0  11  12       33.90       26.83     12.90 o 
   1  11  12       97.97       88.36     20.95 o 
   2  11  12      294.26      212.02     16.91 o 
   3  11  12      659.67      518.78     41.01 o 
  -3  12  12       58.48      123.44     16.20 o 
  -2  12  12       37.35       11.85     12.10 o 
  -1  12  12      575.65      680.64     32.99 o 
   0  12  12      213.68      253.23     28.39 o 
   1  12  12       32.57       74.15     22.25 o 
   2  12  12        5.52       55.86     13.22 o 
  -1  13  12       17.02       16.60     12.92 o 
   0  13  12      161.09      136.51     21.59 o 
  -8   1  13      377.59      437.86     27.83 o 
  -7   1  13     1288.01     1038.70     40.04 o 
  -6   1  13      447.75      433.60     15.94 o 
  -5   1  13      295.09      273.08     12.06 o 
  -4   1  13      223.22      183.11      8.41 o 
  -3   1  13      295.96      276.08      7.36 o 
  -2   1  13      175.84      148.37      6.29 o 
  -1   1  13       59.02       55.72      4.44 o 
   0   1  13     1612.91     1446.83     32.86 o 
   1   1  13       60.39       25.84      4.60 o 
   2   1  13      812.25      670.11     13.88 o 
   3   1  13      385.82      357.37     21.04 o 
   4   1  13     1559.23     1306.46     62.83 o 
   5   1  13      205.56      169.01     14.76 o 
   6   1  13      124.45      141.09     14.49 o 
   7   1  13       53.97       48.69     14.35 o 
  -8   2  13      164.22      118.22     21.60 o 
  -7   2  13      277.62      244.63     18.86 o 
  -6   2  13     1156.43     1081.63     22.60 o 
  -5   2  13       54.41       22.39      7.04 o 
  -4   2  13      391.02      436.96     12.65 o 
  -3   2  13      309.24      364.78      9.55 o 
  -2   2  13      446.74      481.04     10.63 o 
  -1   2  13      207.45      231.01      6.53 o 
   0   2  13      224.34      293.33      6.86 o 
   1   2  13       71.64       51.94      6.09 o 
   2   2  13       54.94       61.24      8.56 o 
   3   2  13      409.25      417.68     15.31 o 
   4   2  13      414.12      398.33     16.72 o 
   5   2  13       79.24       68.33     12.57 o 
   6   2  13       23.21       12.13     11.33 o 
   7   2  13       23.19       30.97     16.01 o 
  -8   3  13       83.66       88.62     15.34 o 
  -7   3  13       39.90       46.07     12.18 o 
  -6   3  13      299.93      282.75     26.08 o 
  -5   3  13       11.71       17.45      7.44 o 
  -4   3  13       32.35       27.86      6.89 o 
  -3   3  13       40.76       44.19      6.44 o 
  -2   3  13       38.84       36.86      5.32 o 
  -1   3  13       22.06       17.51      5.05 o 
   0   3  13        2.02        0.01      3.36 o 
   1   3  13      107.60      134.61      7.61 o 
   2   3  13        8.63       -1.61      7.27 o 
   3   3  13       42.24       68.87     10.14 o 
   4   3  13       42.12       53.97     10.71 o 
   5   3  13       89.61      116.13     13.66 o 
   6   3  13       15.31       34.92     12.25 o 
   7   3  13        9.69       10.98     12.22 o 
  -8   4  13       44.19       18.90     19.93 o 
  -7   4  13       77.06       76.67     16.71 o 
  -6   4  13       72.70       70.08     10.16 o 
  -5   4  13       46.69       36.16      8.64 o 
  -4   4  13      151.91      149.90      9.47 o 
  -3   4  13       77.83       48.96      6.97 o 
  -2   4  13       16.93       26.94      5.17 o 
  -1   4  13       24.46       49.41      5.90 o 
   0   4  13       56.67       62.31      7.42 o 
   1   4  13      266.25      311.63     10.04 o 
   2   4  13       21.91       17.23      7.91 o 
   3   4  13       95.23      112.95     11.10 o 
   4   4  13       79.14       91.53     14.82 o 
   5   4  13        2.55       25.38     10.65 o 
   6   4  13      196.91      187.42     16.04 o 
  -7   5  13       22.10       33.69     14.52 o 
  -6   5  13      175.71      195.32     14.04 o 
  -5   5  13      286.26      244.35     13.38 o 
  -4   5  13       38.94       30.84      7.91 o 
  -3   5  13      183.55      182.08     10.35 o 
  -2   5  13      136.48      164.08      8.97 o 
  -1   5  13      121.41       91.26      6.92 o 
   0   5  13      123.00      121.33      8.96 o 
   1   5  13      130.72      118.09     10.19 o 
   2   5  13      110.03      167.15     10.49 o 
   3   5  13      144.52      133.25     10.62 o 
   4   5  13       29.29       26.16      9.80 o 
   5   5  13      175.13      177.16     19.93 o 
   6   5  13       27.06       39.00     13.69 o 
  -7   6  13       30.07       57.15     13.68 o 
  -6   6  13       46.04       54.26     11.40 o 
  -5   6  13      175.10      259.53     14.02 o 
  -4   6  13       87.31      101.55     12.18 o 
  -3   6  13     1146.71     1184.69     26.50 o 
  -2   6  13     1170.66     1590.02     22.71 o 
  -1   6  13       79.98      142.84      9.45 o 
   0   6  13       61.67       58.82      8.75 o 
   1   6  13      562.32      564.48     17.75 o 
   2   6  13       53.82      213.95     54.04 o 
   3   6  13      101.14      123.42     10.23 o 
   4   6  13      228.74      254.06     14.01 o 
   5   6  13       34.94       83.39     11.61 o 
   6   6  13       20.80       56.16     20.87 o 
  -7   7  13       19.78       19.27     14.96 o 
  -6   7  13       46.33       76.62     11.94 o 
  -5   7  13       41.18       45.04     10.23 o 
  -4   7  13      136.81      128.12     11.29 o 
  -3   7  13      464.56      431.09     14.86 o 
  -2   7  13      735.32      635.02     21.01 o 
  -1   7  13     1320.53      998.17     33.98 o 
   0   7  13       48.16       44.82      9.68 o 
   1   7  13       46.04       32.21      9.94 o 
   2   7  13      236.52      258.69     14.45 o 
   3   7  13      300.15      200.78     14.00 o 
   4   7  13        5.12        7.31     10.27 o 
   5   7  13       20.40       36.90     14.72 o 
  -6   8  13       35.63       38.92     11.87 o 
  -5   8  13       14.82       44.18     10.40 o 
  -4   8  13      126.42       70.98     10.71 o 
  -3   8  13      179.61      173.26     14.29 o 
  -2   8  13       25.07       26.04      8.72 o 
  -1   8  13       34.33       20.49      8.44 o 
   0   8  13       93.00       78.05     11.20 o 
   1   8  13      112.63      110.20     13.47 o 
   2   8  13       68.45       37.33     10.63 o 
   3   8  13      172.54       96.05     14.34 o 
   4   8  13       19.53        5.18     13.66 o 
   5   8  13      115.84       61.56     16.89 o 
  -6   9  13       23.80       14.42     11.69 o 
  -5   9  13        2.10        9.36     10.59 o 
  -4   9  13       20.29       18.95     10.09 o 
  -3   9  13       16.45       25.52      9.28 o 
  -2   9  13        5.76       19.38      8.66 o 
  -1   9  13       27.26       18.87      8.63 o 
   0   9  13        7.14       -5.05      8.93 o 
   1   9  13       22.58       42.60     11.04 o 
   2   9  13       10.26        6.63      9.92 o 
   3   9  13       20.08       21.71     11.04 o 
   4   9  13        9.23       -1.68     14.07 o 
  -5  10  13       64.98       61.90     13.21 o 
  -4  10  13      222.52      222.13     19.75 o 
  -3  10  13        7.66       10.94     10.17 o 
  -2  10  13       52.41       57.32     15.23 o 
  -1  10  13       87.59       75.56     13.36 o 
   0  10  13       36.63       33.90     11.97 o 
   1  10  13       65.70       85.19     12.74 o 
   2  10  13        3.69        8.32     10.74 o 
   3  10  13        4.44        7.78     12.04 o 
   4  10  13       65.89       67.99     15.05 o 
  -4  11  13      173.41      154.56     14.98 o 
  -3  11  13       10.60       17.85     12.68 o 
  -2  11  13       55.92       48.91     18.38 o 
  -1  11  13        6.90       -9.84     11.78 o 
   0  11  13       14.72       -1.79     12.17 o 
   1  11  13       61.82       68.02     17.30 o 
   2  11  13      185.11      184.13     16.66 o 
   3  11  13      353.43      330.82     35.36 o 
  -3  12  13      234.35      264.66     19.95 o 
  -2  12  13       75.67       64.19     14.41 o 
  -1  12  13       47.66       17.36     12.57 o 
   0  12  13      477.26      529.64     30.48 o 
   1  12  13       26.60       23.77     11.67 o 
   2  12  13       13.39       23.99     13.34 o 
  -8   0  14      434.91      454.72     61.98 o 
  -7   0  14      962.55     1021.01     77.02 o 
  -6   0  14      109.23      128.69     20.46 o 
  -5   0  14      264.49      213.69     14.15 o 
  -4   0  14     2974.94     2926.53     44.08 o 
  -3   0  14     1161.39     1454.91     21.92 o 
  -2   0  14      126.84      123.72      8.00 o 
  -1   0  14      121.68       96.66      7.73 o 
   0   0  14      691.28      743.05     13.70 o 
   1   0  14     3064.89     3263.01     41.76 o 
   2   0  14       25.86       30.58     11.22 o 
   3   0  14     1446.50     2169.94     45.95 o 
   5   0  14       94.88       69.61     20.48 o 
   6   0  14       77.61      107.79     22.95 o 
  -8   1  14      408.84      428.17    102.09 o 
  -7   1  14      225.64      161.57     21.91 o 
  -6   1  14      196.22      224.44     12.92 o 
  -5   1  14      217.03      195.20     11.30 o 
  -4   1  14      204.49      133.49     10.47 o 
  -3   1  14      257.17      249.25      7.89 o 
  -2   1  14       15.12       14.83      4.19 o 
  -1   1  14      172.20      167.46      5.95 o 
   0   1  14      526.36      453.06      8.49 o 
   1   1  14       38.09       28.57      6.08 o 
   2   1  14      207.56      176.12     10.81 o 
   3   1  14      183.78      182.10     12.94 o 
   4   1  14      397.15      413.40     22.73 o 
   5   1  14       34.28       35.42     11.98 o 
   6   1  14       65.59       92.69     15.41 o 
  -8   2  14       92.95      150.42     17.83 o 
  -7   2  14       92.56       51.55     13.67 o 
  -6   2  14       26.87       16.90      9.88 o 
  -5   2  14       54.57       45.62      9.02 o 
  -4   2  14      319.43      344.50     12.20 o 
  -3   2  14      115.95      126.33      7.85 o 
  -2   2  14      354.03      436.65     11.69 o 
  -1   2  14       12.00        7.17      4.41 o 
   0   2  14      976.10     1086.19     14.45 o 
   1   2  14       18.13       23.07      6.43 o 
   2   2  14      115.47      130.86     11.02 o 
   3   2  14       23.26       39.70     10.24 o 
   4   2  14       23.43       30.35     11.49 o 
   5   2  14       34.13       37.93     11.96 o 
   6   2  14       14.33       27.84     13.22 o 
  -7   3  14        4.79       22.89     11.87 o 
  -6   3  14      369.37      292.06     19.20 o 
  -5   3  14      123.40      133.17     10.40 o 
  -4   3  14       30.27       26.99      6.83 o 
  -3   3  14       46.40       41.51      6.81 o 
  -2   3  14       91.36       83.64      6.65 o 
  -1   3  14      142.90      114.07      7.32 o 
   0   3  14       13.02        4.45      6.06 o 
   1   3  14      305.45      193.85      8.71 o 
   2   3  14       17.93       19.23      8.08 o 
   3   3  14       29.80        8.04      9.11 o 
   4   3  14       47.77       18.54     10.09 o 
   5   3  14       52.17       52.93     14.45 o 
   6   3  14       14.07       17.64     14.73 o 
  -7   4  14       72.88       62.35     13.68 o 
  -6   4  14       30.38       88.19     11.98 o 
  -5   4  14       32.51       43.31      9.00 o 
  -4   4  14       22.55       25.90      6.86 o 
  -3   4  14      134.46      144.71      8.88 o 
  -2   4  14      344.39      392.14     13.85 o 
  -1   4  14        9.95       14.78      5.09 o 
   0   4  14       55.34       73.83      7.97 o 
   1   4  14      197.70      256.44     11.51 o 
   2   4  14      250.01      307.13     12.97 o 
   3   4  14       10.51       22.06      9.38 o 
   4   4  14       16.59       22.07     10.39 o 
   5   4  14       13.43        8.43     14.41 o 
   6   4  14       30.10       74.20     13.70 o 
  -7   5  14       10.74        7.33     11.65 o 
  -6   5  14        7.67       35.34     10.15 o 
  -5   5  14       16.16       30.82      8.79 o 
  -4   5  14       12.99       12.17      7.56 o 
  -3   5  14       27.02       33.63      7.11 o 
  -2   5  14      283.50      306.00     11.34 o 
  -1   5  14      416.03      431.92     13.06 o 
   0   5  14       47.97       43.55      7.84 o 
   1   5  14      157.33      124.29     11.97 o 
   2   5  14       25.49       18.87      9.74 o 
   3   5  14        6.57        8.79      8.91 o 
   4   5  14       43.58       32.91     10.48 o 
   5   5  14       86.46       87.38     13.15 o 
   6   5  14       99.10       81.25     30.82 o 
  -7   6  14       21.05       25.30     11.91 o 
  -6   6  14      185.89      281.49     16.40 o 
  -5   6  14      473.93      671.30     19.27 o 
  -4   6  14      134.12      177.25     11.57 o 
  -3   6  14      959.09      789.39     21.22 o 
  -2   6  14     4968.54     5142.04     52.83 o 
  -1   6  14     1193.92     1464.30     22.60 o 
   0   6  14        4.45       30.95      8.63 o 
   1   6  14      527.81      480.11     26.73 o 
   2   6  14       92.29      131.46     14.38 o 
   3   6  14      463.11      473.34     21.79 o 
   4   6  14       64.05       67.03     10.85 o 
   5   6  14      395.58      499.44     18.92 o 
  -6   7  14       52.78       36.98     11.79 o 
  -5   7  14       63.54       72.18     14.55 o 
  -4   7  14      213.02      208.74     13.52 o 
  -3   7  14       52.12       57.52     10.59 o 
  -2   7  14      916.56      830.87     32.60 o 
  -1   7  14      542.25      427.09     13.80 o 
   0   7  14      243.30      273.31     14.30 o 
   1   7  14      106.40      100.60     12.20 o 
   2   7  14      382.81      388.93     22.64 o 
   3   7  14      114.34      128.36     13.30 o 
   4   7  14       39.74       61.88     13.18 o 
   5   7  14       18.09       19.10     14.44 o 
  -6   8  14       32.73       30.10     12.06 o 
  -5   8  14      151.20      154.66     14.97 o 
  -4   8  14       81.82       71.38     12.43 o 
  -3   8  14      104.89      164.19     14.72 o 
  -2   8  14      158.71      211.20     12.45 o 
  -1   8  14        3.69       17.25      8.68 o 
   0   8  14        7.32      -14.08      8.68 o 
   1   8  14       16.53       25.63     10.17 o 
   2   8  14      135.91       91.09     14.86 o 
   3   8  14        1.45       14.64     11.01 o 
   4   8  14       63.42       55.58     19.92 o 
   5   8  14       80.49       61.36     17.82 o 
  -5   9  14        0.95       12.71     10.64 o 
  -4   9  14       20.32        9.98      9.86 o 
  -3   9  14        9.68       12.56     11.48 o 
  -2   9  14       14.01       17.57      9.54 o 
  -1   9  14       71.58       64.40     10.45 o 
   0   9  14       12.65       13.09      9.84 o 
   1   9  14       13.11       12.04     10.71 o 
   2   9  14       50.64       55.04     11.66 o 
   3   9  14        2.33       -0.91     11.01 o 
   4   9  14       51.16       35.90     15.95 o 
  -5  10  14       22.43       23.02     11.57 o 
  -4  10  14      156.43      108.54     14.89 o 
  -3  10  14       32.04       21.36     10.34 o 
  -2  10  14       28.90       18.65     12.69 o 
  -1  10  14        0.24       -7.23     11.26 o 
   0  10  14       18.27       28.91     11.77 o 
   1  10  14       23.70       28.62     11.60 o 
   2  10  14       17.55       30.61     11.61 o 
   3  10  14      110.36      137.03     16.50 o 
  -4  11  14       32.36       32.11     12.20 o 
  -3  11  14       14.94        8.49     12.53 o 
  -2  11  14        7.48       14.46     12.71 o 
  -1  11  14        6.61       -1.47     11.76 o 
   0  11  14       23.33       61.80     14.96 o 
   1  11  14       21.99       24.65     11.68 o 
   2  11  14       90.94       49.84     21.85 o 
  -2  12  14       20.50       11.64     12.93 o 
  -1  12  14       48.17       51.74     13.98 o 
   0  12  14      128.48      122.45     16.35 o 
   1  12  14       18.23       21.90     13.57 o 
  -7   1  15      420.95      343.67     30.24 o 
  -6   1  15      173.96      157.21     12.40 o 
  -5   1  15       42.60       74.68      9.26 o 
  -4   1  15      318.50      292.49     12.20 o 
  -3   1  15      157.21      153.94     10.71 o 
  -2   1  15        4.31        2.21      4.82 o 
  -1   1  15      485.37      397.64      9.59 o 
   0   1  15      302.62      246.15      7.90 o 
   1   1  15      115.32      153.34      8.77 o 
   2   1  15      207.66      291.46     13.46 o 
   3   1  15       40.78       35.03     11.49 o 
   4   1  15      324.74      299.46     17.28 o 
   5   1  15       35.96       41.54     13.34 o 
   6   1  15       99.34       87.49     23.00 o 
  -7   2  15       42.16       64.44     14.05 o 
  -6   2  15       56.21       51.52     10.07 o 
  -5   2  15       62.73       47.66      9.74 o 
  -4   2  15       17.14       17.02      6.62 o 
  -3   2  15      142.30      152.44      9.32 o 
  -2   2  15       53.04       66.56      6.57 o 
  -1   2  15      360.52      383.92     10.97 o 
   0   2  15      259.07      280.93     11.24 o 
   1   2  15      408.66      479.75     12.54 o 
   2   2  15      162.72      197.67     12.53 o 
   3   2  15       11.37       13.97     10.56 o 
   4   2  15      574.56      551.60     20.17 o 
   5   2  15       45.14       37.06     12.14 o 
   6   2  15      130.62      188.77     18.31 o 
  -7   3  15       94.62       87.99     14.34 o 
  -6   3  15        4.35       28.52     10.31 o 
  -5   3  15       87.50      119.60     10.67 o 
  -4   3  15        5.67        4.02      6.41 o 
  -3   3  15        4.21        1.80      5.83 o 
  -2   3  15       89.95      105.19      8.04 o 
  -1   3  15       19.44       26.21      5.91 o 
   0   3  15        5.91       -4.74      6.80 o 
   1   3  15       27.23       23.58      7.52 o 
   2   3  15       38.33       51.62      9.40 o 
   3   3  15        0.81       -4.12      9.17 o 
   4   3  15       77.53       61.08     14.01 o 
   5   3  15        6.54       29.35     12.47 o 
   6   3  15       10.60       52.20     13.02 o 
  -7   4  15       35.12       24.74     12.67 o 
  -6   4  15       41.88       45.08     10.99 o 
  -5   4  15      121.65       94.32     10.50 o 
  -4   4  15       59.13       91.68      8.56 o 
  -3   4  15      123.01      112.56      8.75 o 
  -2   4  15       77.92       64.84      7.54 o 
  -1   4  15      141.86      145.06      9.53 o 
   0   4  15       51.65       26.61      8.54 o 
   1   4  15       40.17       43.35      9.43 o 
   2   4  15       48.44       15.28     10.29 o 
   3   4  15        1.21       18.03     12.54 o 
   4   4  15       50.36       41.91     11.94 o 
   5   4  15       29.58       60.72     12.58 o 
   6   4  15       26.56       35.34     12.59 o 
  -7   5  15        3.68       -0.88     11.20 o 
  -6   5  15       35.72       24.75     10.25 o 
  -5   5  15        9.14       19.80      8.63 o 
  -4   5  15       70.47       64.63      8.92 o 
  -3   5  15      118.67      115.01      8.89 o 
  -2   5  15      193.42      145.17     10.92 o 
  -1   5  15      897.83      764.82     26.81 o 
   0   5  15      147.34      115.17      9.37 o 
   1   5  15       37.80       40.23     10.41 o 
   2   5  15      201.10      213.57     23.18 o 
   3   5  15       58.58       40.18     11.18 o 
   4   5  15      125.94      169.18     14.99 o 
   5   5  15        6.03       32.51     11.80 o 
  -6   6  15       21.51       25.91     10.55 o 
  -5   6  15      166.71      254.31     15.15 o 
  -4   6  15      358.22      421.47     16.96 o 
  -3   6  15     1057.06     1071.82     22.61 o 
  -2   6  15     2295.95     2570.62     50.44 o 
  -1   6  15      653.40      578.29     16.49 o 
   0   6  15     1077.92     1127.77     21.26 o 
   1   6  15     1283.24     1224.50     37.65 o 
   2   6  15      665.39      676.53     19.68 o 
   3   6  15      201.27      203.04     14.71 o 
   4   6  15       27.03       17.02     12.30 o 
   5   6  15      161.47      156.21     21.50 o 
  -6   7  15       22.48       21.04     12.50 o 
  -5   7  15        1.80        6.63     11.48 o 
  -4   7  15      190.44      174.13     12.90 o 
  -3   7  15      210.62      185.86     16.37 o 
  -2   7  15      112.27       96.94      9.48 o 
  -1   7  15       40.04       54.08      8.70 o 
   0   7  15      444.42      404.89     19.83 o 
   1   7  15       84.82       81.46     11.56 o 
   2   7  15      282.27      233.33     18.02 o 
   3   7  15       26.64        4.65     10.62 o 
   4   7  15       97.11      117.16     15.42 o 
   5   7  15       86.17      104.67     22.57 o 
  -6   8  15       24.59       12.46     11.59 o 
  -5   8  15       93.00       75.49     12.91 o 
  -4   8  15       59.61       45.30     11.41 o 
  -3   8  15        1.16       17.74      9.03 o 
  -2   8  15       54.89       41.50      9.62 o 
  -1   8  15        1.08       -5.99      8.02 o 
   0   8  15       51.18       42.69      9.91 o 
   1   8  15       69.69       52.44     11.41 o 
   2   8  15       14.58        9.81     11.10 o 
   3   8  15        4.50        7.84     11.99 o 
   4   8  15       10.07        6.62     16.68 o 
  -5   9  15       12.29       22.32     10.99 o 
  -4   9  15        8.67       12.59     10.47 o 
  -3   9  15        6.11        4.35     10.02 o 
  -2   9  15       21.15       27.53     14.49 o 
  -1   9  15       88.72       74.72     12.34 o 
   0   9  15       33.23       31.81      9.91 o 
   1   9  15       22.85       39.05     11.52 o 
   2   9  15       28.92       54.76     12.65 o 
   3   9  15       40.58       39.91     16.27 o 
   4   9  15        6.33        7.90     15.59 o 
  -4  10  15        1.81       -0.82     10.74 o 
  -3  10  15       38.78       83.13     13.85 o 
  -2  10  15        5.76       15.24     12.24 o 
  -1  10  15        6.04       31.65     13.00 o 
   0  10  15       12.21        4.50     16.52 o 
   1  10  15       56.12       46.87     12.67 o 
   2  10  15        7.25       24.11     13.93 o 
   3  10  15        9.23       10.91     13.01 o 
  -3  11  15       11.43       16.35     12.87 o 
  -2  11  15       56.06       56.95     14.38 o 
  -1  11  15       10.56       30.14     12.82 o 
   0  11  15       74.88       75.74     16.78 o 
   1  11  15       73.45       61.06     13.39 o 
   2  11  15       37.66       20.71     13.55 o 
  -7   0  16      105.08      120.11     43.40 o 
  -6   0  16      518.86      523.22     30.53 o 
  -5   0  16       60.25       58.96     16.03 o 
  -4   0  16     2170.45     2221.19     57.60 o 
  -3   0  16      603.10      688.57     25.10 o 
  -2   0  16     1113.34     1173.03     21.58 o 
  -1   0  16      147.59      141.56      9.38 o 
   0   0  16      535.93      694.17     16.22 o 
   1   0  16     1122.01     1161.66     28.78 o 
   2   0  16      111.98      108.94     18.20 o 
   3   0  16     3487.90     3734.48     67.15 o 
   4   0  16      364.78      587.75     32.03 o 
   5   0  16       76.70       37.94     19.96 o 
   6   0  16       70.51       41.26     21.32 o 
  -7   1  16      214.80      158.40     24.44 o 
  -6   1  16       26.47       18.60     11.11 o 
  -5   1  16       85.16       80.13     11.78 o 
  -4   1  16        6.87       12.62      6.65 o 
  -3   1  16      165.76      155.27     11.50 o 
  -2   1  16       91.20       94.44      7.47 o 
  -1   1  16      664.80      510.40     18.67 o 
   0   1  16      387.81      285.35     10.55 o 
   1   1  16        1.65        3.93      7.58 o 
   2   1  16      184.34      239.05     15.13 o 
   3   1  16     1038.53      845.66     41.25 o 
   4   1  16      488.20      470.70     37.33 o 
   5   1  16        8.27       34.73     13.96 o 
   6   1  16       95.72       96.21     16.27 o 
  -7   2  16       65.93      109.03     23.30 o 
  -6   2  16       22.66       56.40     12.12 o 
  -5   2  16       37.24       48.70      8.97 o 
  -4   2  16       14.16       42.43      8.35 o 
  -3   2  16      521.28      577.06     14.18 o 
  -2   2  16       19.72       31.64      6.48 o 
  -1   2  16     1121.62     1035.89     17.03 o 
   0   2  16       24.12       22.76      7.27 o 
   1   2  16      780.29      806.32     15.59 o 
   2   2  16       17.41        5.11     10.32 o 
   4   2  16      289.67      308.29     34.35 o 
   5   2  16      148.03      208.47     16.74 o 
   6   2  16        2.05       21.07     13.67 o 
  -7   3  16      130.80      116.93     16.52 o 
  -6   3  16       47.78       53.57     11.46 o 
  -5   3  16       36.04       44.94      9.22 o 
  -4   3  16       66.15       87.56      9.95 o 
  -3   3  16       52.45       44.38      7.40 o 
  -2   3  16      206.25      182.77     10.27 o 
  -1   3  16       53.36       55.55      8.64 o 
   0   3  16       38.36       25.37      7.53 o 
   1   3  16       97.26       72.01      9.68 o 
   2   3  16       38.85       27.69     10.26 o 
   3   3  16       36.20       24.79     11.19 o 
   4   3  16       13.68       16.89     11.62 o 
   5   3  16       23.33       18.47     11.76 o 
  -7   4  16       49.54       33.00     14.49 o 
  -6   4  16      568.87      535.71     21.29 o 
  -5   4  16       93.56       95.96     11.25 o 
  -4   4  16      296.44      314.66     12.57 o 
  -3   4  16      438.62      464.93     14.81 o 
  -2   4  16      427.69      436.11     14.18 o 
  -1   4  16      235.40      259.00     12.48 o 
   0   4  16      405.61      436.13     13.74 o 
   1   4  16       21.05        9.36      9.45 o 
   2   4  16       10.48       25.91     10.34 o 
   3   4  16      135.58      190.51     15.04 o 
   4   4  16      140.97      144.42     14.88 o 
   5   4  16       29.09       43.89     12.95 o 
  -6   5  16      103.82       86.90     12.99 o 
  -5   5  16      140.82       93.32     11.48 o 
  -4   5  16        7.65       12.77      8.74 o 
  -3   5  16      636.88      579.03     18.24 o 
  -2   5  16      823.70      717.90     17.35 o 
  -1   5  16      729.66      594.62     21.78 o 
   0   5  16      198.05      171.84     10.74 o 
   1   5  16       39.94       14.35      9.98 o 
   2   5  16      127.79      148.15     13.12 o 
   3   5  16      176.04      120.35     14.66 o 
   4   5  16      103.31       83.02     15.33 o 
   5   5  16       52.50       40.59     16.49 o 
  -6   6  16       20.61        5.31     10.57 o 
  -5   6  16      117.82       88.21     12.48 o 
  -4   6  16      163.62      215.65     13.97 o 
  -3   6  16      143.00      166.45     12.37 o 
  -2   6  16       80.10       97.13      9.59 o 
  -1   6  16      400.20      494.44     14.71 o 
   0   6  16        4.58        5.11      9.25 o 
   1   6  16       37.82       31.60     10.61 o 
   2   6  16       29.68       26.50     11.15 o 
   3   6  16       98.41       67.80     12.63 o 
   4   6  16       36.31       61.35     15.99 o 
   5   6  16      687.19      715.17     34.32 o 
  -6   7  16      123.28      129.53     16.16 o 
  -5   7  16       37.60       17.41     10.90 o 
  -4   7  16      102.03       57.21     10.88 o 
  -3   7  16       16.71       21.47      9.41 o 
  -2   7  16       15.05       32.23      8.41 o 
  -1   7  16      184.45      164.33     11.89 o 
   0   7  16      364.03      310.03     18.39 o 
   1   7  16      220.56      162.02     13.65 o 
   2   7  16      106.88       99.93     12.84 o 
   3   7  16       37.22       30.82     14.97 o 
   4   7  16       47.62       47.46     14.68 o 
  -5   8  16       32.72       48.20     12.28 o 
  -4   8  16       10.11       16.98     10.49 o 
  -3   8  16      333.94      389.43     21.04 o 
  -2   8  16       21.84       51.47     14.54 o 
  -1   8  16        0.43        3.85      9.15 o 
   0   8  16       19.24       26.99      9.96 o 
   1   8  16       77.67       57.37     12.35 o 
   2   8  16        0.20       -1.85     10.65 o 
   3   8  16       49.37      114.71     14.33 o 
   4   8  16       14.59        5.76     15.63 o 
  -4   9  16       35.10       34.01     11.48 o 
  -3   9  16       49.64       52.97     11.81 o 
  -2   9  16       36.68       49.00     12.58 o 
  -1   9  16       23.53        4.84     11.74 o 
   0   9  16       17.26       11.11     11.14 o 
   1   9  16       73.66       66.89     13.50 o 
   2   9  16        3.98       17.20     12.06 o 
   3   9  16       43.42       53.65     15.72 o 
  -4  10  16       23.54       25.85     11.90 o 
  -3  10  16      146.70      202.26     17.00 o 
  -2  10  16       84.17      107.52     16.96 o 
  -1  10  16      257.04      307.56     20.23 o 
   0  10  16        0.24       30.82     12.44 o 
   1  10  16       60.33       60.32     13.08 o 
   2  10  16        8.94       10.22     12.38 o 
  -2  11  16       33.52       20.90     13.23 o 
  -1  11  16       98.22      107.86     24.82 o 
   0  11  16       79.47       78.84     15.28 o 
   1  11  16       24.06       39.61     13.31 o 
  -7   1  17      391.68      387.02     33.37 o 
  -6   1  17      140.82      151.22     17.08 o 
  -5   1  17      107.23      127.17     13.94 o 
  -4   1  17       24.90       30.06     10.04 o 
  -3   1  17       76.02       85.47      8.55 o 
  -2   1  17      149.65      176.55     10.01 o 
  -1   1  17      649.25      545.67     22.66 o 
   0   1  17      582.66      510.13     14.83 o 
   1   1  17      233.61      229.24     19.23 o 
   2   1  17      241.26      185.31     14.79 o 
   3   1  17     1344.93     1365.77     82.78 o 
   4   1  17      568.44      565.91     23.89 o 
   5   1  17       20.48       46.67     14.71 o 
  -7   2  17       18.34       34.22     20.19 o 
  -6   2  17       28.31       41.22     16.78 o 
  -5   2  17      523.76      475.26     16.77 o 
  -4   2  17      118.03      129.55     10.27 o 
  -3   2  17       30.89       32.15      7.08 o 
  -2   2  17        9.15       -0.80      7.37 o 
  -1   2  17       15.18       56.51      8.29 o 
   0   2  17      130.00      119.88      9.36 o 
   1   2  17       36.74       52.48      9.42 o 
   2   2  17       11.53       44.23     11.73 o 
   4   2  17      139.38      261.24     18.38 o 
   5   2  17        1.69       32.27     14.81 o 
  -7   3  17       14.69       42.44     24.57 o 
  -6   3  17       30.54       40.21     10.57 o 
  -5   3  17       59.25       57.69     11.23 o 
  -4   3  17      111.98      115.52      9.78 o 
  -3   3  17       58.51       65.93      9.04 o 
  -2   3  17       45.20       37.17      8.10 o 
  -1   3  17       64.19       41.13      8.04 o 
   0   3  17      126.98      113.30      9.63 o 
   1   3  17       25.03       34.70     10.28 o 
   2   3  17       16.06       19.01     13.41 o 
   3   3  17       45.00       52.84     12.73 o 
   4   3  17      100.67       96.63     14.09 o 
   5   3  17        9.67       22.69     12.49 o 
  -6   4  17      530.53      587.76     23.68 o 
  -5   4  17       18.82       54.49     10.22 o 
  -4   4  17      220.05      270.87     14.26 o 
  -3   4  17      571.28      567.25     16.07 o 
  -2   4  17      875.03      877.76     18.93 o 
  -1   4  17      304.99      323.49     14.33 o 
   0   4  17      109.64      125.41     10.12 o 
   1   4  17      284.73      279.30     15.48 o 
   2   4  17       55.78       21.35     10.63 o 
   3   4  17      227.15      249.66     22.10 o 
   4   4  17       53.41       75.95     20.29 o 
   5   4  17       46.21       75.94     14.85 o 
  -6   5  17       64.52       66.24     14.03 o 
  -5   5  17       40.88       57.47     16.43 o 
  -4   5  17       69.67       65.64     10.39 o 
  -3   5  17      402.05      394.92     17.35 o 
  -2   5  17     1380.88     1129.87     42.48 o 
  -1   5  17      329.95      251.63     13.07 o 
   0   5  17       88.99       87.62     10.32 o 
   1   5  17       58.68       73.17     11.93 o 
   2   5  17      170.38      146.29     13.68 o 
   3   5  17      141.42      104.04     20.07 o 
   4   5  17       21.12       -3.92     13.93 o 
   5   5  17        3.69        7.87     19.17 o 
  -6   6  17       17.38       16.16     12.54 o 
  -5   6  17      131.58      193.26     15.98 o 
  -4   6  17        3.95       16.01      9.95 o 
  -3   6  17      214.74      246.83     14.40 o 
  -2   6  17        2.96        4.53      7.74 o 
  -1   6  17      394.15      453.54     15.87 o 
   0   6  17      169.29      171.47     12.89 o 
   1   6  17       76.65       82.47     12.44 o 
   2   6  17       35.14       19.22     10.90 o 
   3   6  17       38.83       44.96     18.22 o 
   4   6  17        3.00       13.00     15.22 o 
  -5   7  17       36.90       57.59     13.40 o 
  -4   7  17       34.58       34.98     13.51 o 
  -3   7  17       31.39       27.26     10.28 o 
  -2   7  17       61.63       76.32      9.95 o 
  -1   7  17        2.52        2.65      9.66 o 
   0   7  17      289.75      286.88     21.83 o 
   1   7  17      153.39      135.90     13.71 o 
   2   7  17       58.74       48.40     14.65 o 
   3   7  17       57.24       25.94     12.39 o 
   4   7  17      127.18       69.99     18.62 o 
  -5   8  17        2.47        3.61     10.97 o 
  -4   8  17       50.51       25.84     11.56 o 
  -3   8  17      994.81      936.09     26.26 o 
  -2   8  17      268.92      321.72     18.66 o 
  -1   8  17       15.50       13.19     10.86 o 
   0   8  17       21.15        9.40      9.70 o 
   1   8  17       61.53       31.78     11.89 o 
   2   8  17        1.32        8.56     11.66 o 
   3   8  17       10.65       -2.94     12.47 o 
  -4   9  17        3.62        1.29     10.69 o 
  -3   9  17       32.90       44.45     12.60 o 
  -2   9  17       27.74       -0.68     10.80 o 
  -1   9  17        2.30        9.04     14.70 o 
   0   9  17       16.16       14.28     12.85 o 
   1   9  17       63.49       80.36     13.68 o 
   2   9  17       74.13       89.21     14.20 o 
  -3  10  17        2.01        8.10     13.17 o 
  -2  10  17       26.24       37.71     14.07 o 
  -1  10  17       30.20       36.05     16.13 o 
   0  10  17        1.46       27.80     12.11 o 
   1  10  17       35.00       76.33     14.99 o 
  -7   0  18      960.30      817.36     75.17 o 
  -6   0  18       21.15       36.01     22.71 o 
  -5   0  18       21.30       43.97     16.22 o 
  -4   0  18      675.24      558.01     29.81 o 
  -3   0  18        6.58       81.55     21.46 o 
  -2   0  18      558.59      688.82     29.53 o 
  -1   0  18      320.20      281.85     49.36 o 
   0   0  18      164.76      160.51     17.80 o 
   1   0  18      240.57      235.02     20.38 o 
   2   0  18      275.03      260.78     25.42 o 
   3   0  18      350.96      424.70     30.91 o 
   4   0  18      108.34       24.15     28.70 o 
   5   0  18       76.82       65.69     21.59 o 
  -7   1  18      331.09      325.19     31.10 o 
  -6   1  18      119.95       97.47     22.48 o 
  -5   1  18       77.78       58.81     11.92 o 
  -4   1  18       85.73      106.85     17.83 o 
  -3   1  18       14.12       36.08      9.60 o 
  -2   1  18       91.24       99.74     12.49 o 
  -1   1  18      208.87      152.39     10.19 o 
   0   1  18      223.37      186.53     12.69 o 
   1   1  18      186.31      201.86     13.69 o 
   2   1  18        2.35      -11.50     11.08 o 
   3   1  18      812.03      838.79     37.14 o 
   4   1  18      207.02      232.42     21.79 o 
   5   1  18      123.07      136.13     18.09 o 
  -6   2  18       47.91       40.43     18.48 o 
  -5   2  18      535.00      439.29     20.93 o 
  -4   2  18      119.73       92.99     10.60 o 
  -3   2  18      120.26      104.61     10.32 o 
  -2   2  18       41.70       33.33      8.90 o 
  -1   2  18        7.01       33.96      8.20 o 
   0   2  18      417.40      417.89     14.97 o 
   1   2  18      109.26       92.13     11.62 o 
   2   2  18       47.15       62.61     13.39 o 
   4   2  18       23.31      176.52     16.08 o 
   5   2  18       99.65       86.69     15.88 o 
  -6   3  18       25.48       24.44     18.87 o 
  -5   3  18       97.87       88.84     11.28 o 
  -4   3  18       50.95       25.91      8.71 o 
  -3   3  18       61.18       43.55      8.77 o 
  -2   3  18       77.74      102.93     11.35 o 
  -1   3  18       26.32       16.86      7.90 o 
   0   3  18      126.05      144.81     10.83 o 
   1   3  18       37.47       19.28     10.13 o 
   2   3  18       32.11       24.96     13.79 o 
   3   3  18       46.28       63.46     15.48 o 
   4   3  18       92.17       94.42     15.48 o 
   5   3  18       31.75        8.31     12.82 o 
  -6   4  18      153.75      187.39     20.11 o 
  -5   4  18      469.78      504.14     21.57 o 
  -4   4  18        7.81       17.67      8.44 o 
  -3   4  18       56.92      114.04     10.56 o 
  -2   4  18      312.51      318.53     14.14 o 
  -1   4  18      128.43      143.30     10.68 o 
   0   4  18        6.24       -0.17      7.50 o 
   1   4  18       57.42       70.46     12.72 o 
   2   4  18      184.84      225.01     17.71 o 
   3   4  18       19.04       45.00     15.08 o 
   4   4  18       39.55       26.50     15.78 o 
  -6   5  18       14.78       17.23     18.68 o 
  -5   5  18       53.03       45.85     12.26 o 
  -4   5  18      157.29      157.95     13.29 o 
  -3   5  18      286.33      222.14     12.77 o 
  -2   5  18      961.65      760.12     20.53 o 
  -1   5  18       13.16       26.32      8.75 o 
   0   5  18       26.35       12.96      8.86 o 
   1   5  18      273.09      263.87     20.03 o 
   2   5  18      147.61      116.02     14.48 o 
   3   5  18       29.73       44.05     22.19 o 
   4   5  18       82.56      110.61     18.73 o 
  -5   6  18      108.79      126.06     14.04 o 
  -4   6  18      240.88      285.44     17.19 o 
  -3   6  18        9.93       -0.25      8.99 o 
  -2   6  18       36.51       32.11      8.95 o 
  -1   6  18       18.49       11.13      9.94 o 
   0   6  18        5.81       24.73     10.20 o 
   1   6  18      203.71      128.78     13.89 o 
   2   6  18       30.45       10.38     11.34 o 
   3   6  18       34.25       42.60     16.06 o 
   4   6  18       17.51       39.09     16.40 o 
  -5   7  18       27.67       46.86     12.56 o 
  -4   7  18       26.49       30.26     11.22 o 
  -3   7  18       12.58       14.94     10.58 o 
  -2   7  18      130.55      117.56     11.22 o 
  -1   7  18        6.41        0.68     10.20 o 
   0   7  18       96.38      103.42     12.27 o 
   1   7  18      117.57       85.82     16.96 o 
   2   7  18       21.90       33.37     11.92 o 
   3   7  18       19.93       33.56     17.05 o 
  -4   8  18      353.38      298.63     18.28 o 
  -3   8  18     1272.06     1100.94     40.44 o 
  -2   8  18      235.88      224.89     17.79 o 
  -1   8  18       40.50       18.00     12.68 o 
   0   8  18      313.95      269.65     17.75 o 
   1   8  18      165.81      194.62     23.77 o 
   2   8  18      132.13      132.32     15.69 o 
  -3   9  18       46.13       38.01     12.64 o 
  -2   9  18       15.90       23.87     12.63 o 
  -1   9  18       27.94       18.96     15.47 o 
   0   9  18       17.22       14.43     12.44 o 
   1   9  18       12.38        8.71     11.91 o 
   2   9  18       46.10       51.67     14.99 o 
  -1  10  18      154.25      130.80     19.37 o 
   0  10  18       17.43       13.08     14.20 o 
  -6   1  19        1.12       -1.95     15.28 o 
  -5   1  19       16.99       38.07     11.07 o 
  -4   1  19      109.57      107.76     12.81 o 
  -3   1  19       65.79      103.34     13.40 o 
  -2   1  19       26.67       18.22     10.74 o 
  -1   1  19       45.06       41.05     13.15 o 
   0   1  19      100.78       73.68     13.44 o 
   1   1  19       50.96       80.68     12.83 o 
   2   1  19       30.69       43.61     14.39 o 
   3   1  19      182.01      182.12     17.61 o 
   4   1  19       38.58       51.75     15.26 o 
  -6   2  19       53.65       37.79     39.31 o 
  -5   2  19       28.85       53.24     14.32 o 
  -4   2  19     1116.38     1088.78     40.16 o 
  -3   2  19      156.03      167.49     14.33 o 
  -2   2  19      269.01      251.10     13.21 o 
  -1   2  19       77.95       62.45     10.89 o 
   0   2  19       49.75       79.42     11.53 o 
   1   2  19       30.63       20.64     12.66 o 
   2   2  19      222.27      277.76     21.03 o 
   3   2  19      244.52      448.85     22.26 o 
   4   2  19        4.27       68.93     17.01 o 
  -6   3  19        6.29        9.46     22.38 o 
  -5   3  19      131.10      126.99     31.15 o 
  -4   3  19       71.37       71.91     10.79 o 
  -3   3  19       40.37       35.32      8.81 o 
  -2   3  19      214.87      132.96     11.54 o 
  -1   3  19      262.45      179.65     11.28 o 
   0   3  19       40.02       47.14     10.83 o 
   1   3  19       10.42       22.37     11.70 o 
   2   3  19      102.06       81.55     19.35 o 
   3   3  19       95.05      131.44     19.39 o 
   4   3  19       19.58       25.71     15.85 o 
  -6   4  19        5.94       51.65     16.69 o 
  -5   4  19      248.63      255.10     17.79 o 
  -4   4  19        8.44        2.84      9.75 o 
  -3   4  19       36.81       50.98      9.29 o 
  -2   4  19      522.07      494.89     16.79 o 
  -1   4  19      230.54      252.65     12.94 o 
   0   4  19      167.49      163.13     13.56 o 
   1   4  19      124.25      140.20     18.58 o 
   2   4  19       33.91       59.15     16.11 o 
   3   4  19       55.83       48.34     15.95 o 
   4   4  19        8.86       40.64     16.26 o 
  -5   5  19       95.97      115.78     14.94 o 
  -4   5  19      222.48      202.55     19.74 o 
  -3   5  19      106.07      110.23     11.13 o 
  -2   5  19      431.83      352.83     15.29 o 
  -1   5  19      136.94      173.00     11.88 o 
   0   5  19      367.29      328.95     23.93 o 
   1   5  19      136.21      125.47     14.93 o 
   2   5  19       77.04       74.82     15.17 o 
   3   5  19       31.21       31.09     15.64 o 
  -5   6  19       24.30       61.02     13.51 o 
  -4   6  19       59.62       73.94     12.50 o 
  -3   6  19       76.86       89.16     12.92 o 
  -2   6  19      122.72      149.51     11.76 o 
  -1   6  19       24.02       35.24     10.07 o 
   0   6  19        6.00        6.11      9.79 o 
   1   6  19        9.40       15.19     11.59 o 
   2   6  19        1.50       21.90     12.51 o 
   3   6  19        3.47       17.68     20.73 o 
  -4   7  19       12.24       17.11     11.04 o 
  -3   7  19       61.23      107.75     13.83 o 
  -2   7  19       71.15       61.33     13.84 o 
  -1   7  19        7.63       18.84      9.76 o 
   0   7  19        5.88       -7.04     10.33 o 
   1   7  19        6.23       -9.57     11.14 o 
   2   7  19        8.45      -16.51     11.75 o 
  -3   8  19     1027.88      919.64     27.34 o 
  -2   8  19      417.05      518.36     23.45 o 
  -1   8  19       36.46       31.84     12.34 o 
   0   8  19        5.26       36.84     15.13 o 
   1   8  19      233.18      251.70     35.56 o 
   2   8  19        5.22       16.92     12.70 o 
  -2   9  19       27.06       45.48     14.04 o 
  -1   9  19       36.96       49.20     24.43 o 
   0   9  19       52.57       13.68     14.85 o 
  -6   0  20        3.91       37.22     23.75 o 
  -5   0  20       46.72       14.14     16.21 o 
  -4   0  20       19.77       22.17     21.37 o 
  -3   0  20      473.80      547.79     44.93 o 
  -2   0  20       48.00       44.50     21.18 o 
  -1   0  20      369.21      401.86     36.48 o 
   0   0  20       57.83       27.95     38.16 o 
   1   0  20      144.83      135.67     26.22 o 
   2   0  20        6.64       -4.42     20.58 o 
   3   0  20      105.24      137.66     24.04 o 
   4   0  20        9.33       22.60     20.77 o 
  -6   1  20       41.15       61.66     20.76 o 
  -5   1  20       19.01       54.70     16.92 o 
  -4   1  20       94.49       87.08     14.62 o 
  -3   1  20      102.30      124.66     27.98 o 
  -2   1  20       41.29       45.51     15.60 o 
  -1   1  20        6.78       -6.87     14.04 o 
   0   1  20       20.37       10.76     12.83 o 
   1   1  20       18.19        7.71     12.04 o 
   2   1  20       33.20       48.48     18.57 o 
   3   1  20       20.01       39.74     25.02 o 
   4   1  20       45.45       43.17     15.16 o 
  -5   2  20      382.30      379.16     29.96 o 
  -4   2  20      241.95      245.14     19.20 o 
  -3   2  20      314.90      438.87     30.79 o 
  -2   2  20       94.70      123.30     17.76 o 
  -1   2  20      253.19      304.86     18.54 o 
   0   2  20       35.04       47.60     11.37 o 
   1   2  20       99.74      169.39     15.60 o 
   2   2  20      386.65      451.89     31.41 o 
   3   2  20      295.72      447.20     29.69 o 
   4   2  20        5.96      -22.19     16.70 o 
  -5   3  20       10.09       24.77     19.08 o 
  -4   3  20      195.02      198.96     24.33 o 
  -3   3  20      427.43      402.46     18.90 o 
  -2   3  20      482.89      513.68     16.81 o 
  -1   3  20      363.82      360.01     17.13 o 
   0   3  20       37.48       22.86     10.88 o 
   1   3  20       36.13       72.24     17.27 o 
   2   3  20      171.13      200.64     19.86 o 
   3   3  20      350.22      282.28     35.56 o 
  -5   4  20      134.88      166.38     36.04 o 
  -4   4  20      231.12      281.04     18.63 o 
  -3   4  20       85.01       75.26     10.48 o 
  -2   4  20       38.81       78.79     10.90 o 
  -1   4  20      404.51      372.89     15.74 o 
   0   4  20       71.25       35.99     11.90 o 
   1   4  20       94.61      101.51     15.19 o 
   2   4  20       28.75       39.03     16.26 o 
   3   4  20       64.16       39.87     16.21 o 
  -5   5  20       44.41       46.50     12.56 o 
  -4   5  20       74.50       49.25     12.36 o 
  -3   5  20        0.34        7.85      8.63 o 
  -2   5  20        7.95       24.37      9.81 o 
  -1   5  20      147.16      162.71     13.96 o 
   0   5  20      196.28      167.04     14.83 o 
   1   5  20       23.96        9.61     13.14 o 
   2   5  20        7.29       35.00     13.85 o 
   3   5  20       56.94       89.13     18.45 o 
  -4   6  20        8.96       31.73     12.13 o 
  -3   6  20      248.88      295.81     20.90 o 
  -2   6  20        0.62        9.32     10.73 o 
  -1   6  20       40.07       28.90     10.74 o 
   0   6  20       21.74       17.14     10.76 o 
   1   6  20       30.87       22.63     13.24 o 
   2   6  20       39.20       56.22     16.31 o 
  -3   7  20      120.69      106.62     18.24 o 
  -2   7  20       27.11       21.16     14.36 o 
  -1   7  20       53.03       32.98     11.35 o 
   0   7  20       22.17       24.21     13.81 o 
   1   7  20       39.42       48.27     14.08 o 
   2   7  20       19.22       20.09     13.39 o 
  -2   8  20        6.18       17.50     14.96 o 
  -1   8  20      218.50      239.43     27.00 o 
   0   8  20      113.19      175.05     17.15 o 
  -5   1  21       12.58       46.12     16.42 o 
  -4   1  21       25.80       52.08     16.56 o 
  -3   1  21        3.54       19.29     15.28 o 
  -2   1  21       35.99       29.07     14.73 o 
  -1   1  21       21.72       38.51     14.90 o 
   0   1  21       47.66       60.13     16.87 o 
   1   1  21       11.54       -4.47     12.59 o 
   2   1  21       18.22       26.17     17.03 o 
   3   1  21        9.04        7.98     22.26 o 
  -5   2  21       13.06       55.14     22.97 o 
  -4   2  21       62.80       78.85     15.61 o 
  -3   2  21      427.38      375.15     29.28 o 
  -2   2  21        7.73       30.80     18.37 o 
  -1   2  21      179.21      152.33     21.51 o 
   0   2  21       40.92       33.95     12.77 o 
   1   2  21       23.55       25.05     14.66 o 
   2   2  21      143.57      142.72     24.56 o 
   3   2  21       40.04       53.22     19.60 o 
  -5   3  21        9.63       47.51     20.15 o 
  -4   3  21       97.11      185.72     20.67 o 
  -3   3  21      602.59      573.47     32.56 o 
  -2   3  21      733.20      615.71     27.76 o 
  -1   3  21      324.68      234.02     15.45 o 
   0   3  21        9.74       10.07     11.00 o 
   1   3  21      219.19      250.26     18.89 o 
   2   3  21      636.69      564.13     35.27 o 
   3   3  21      520.25      649.31     55.74 o 
  -4   4  21       30.96       73.04     20.94 o 
  -3   4  21       17.90       25.15     11.57 o 
  -2   4  21      247.55      310.49     23.54 o 
  -1   4  21      184.39      209.08     15.62 o 
   0   4  21      154.39      188.26     16.21 o 
   1   4  21       52.83       35.04     13.84 o 
   2   4  21       13.65       21.61     15.12 o 
  -4   5  21        0.92       19.48     12.19 o 
  -3   5  21       41.96       60.36     11.24 o 
  -2   5  21       47.09       85.00     10.96 o 
  -1   5  21       63.05       67.04     13.08 o 
   0   5  21       18.59       30.85     12.85 o 
   1   5  21        8.87       -4.89     15.39 o 
   2   5  21       32.90       35.60     16.30 o 
  -3   6  21        7.60       12.83     14.93 o 
  -2   6  21        3.24       33.68     13.26 o 
  -1   6  21       24.37       33.37     12.02 o 
   0   6  21        9.43       18.10     12.70 o 
   1   6  21        3.03        3.67     13.85 o 
  -2   7  21        8.09        2.48     14.39 o 
  -1   7  21        2.92        5.66     11.66 o 
   0   7  21       25.50       22.89     16.07 o 
  -4   0  22       89.22       51.81     25.82 o 
  -3   0  22       25.91       45.74     27.22 o 
  -2   0  22       98.26      106.22     26.78 o 
  -1   0  22       19.98       29.10     21.65 o 
   0   0  22       34.17       14.33     20.89 o 
   1   0  22       43.23        6.57     21.17 o 
   2   0  22        2.36       -4.42     32.68 o 
  -4   1  22       21.62       54.18     16.96 o 
  -3   1  22       21.76       38.04     16.82 o 
  -2   1  22       16.13       48.16     16.48 o 
  -1   1  22       81.30       84.18     18.37 o 
   0   1  22       49.42       29.05     15.99 o 
   1   1  22        8.40        5.57     17.65 o 
   2   1  22       53.43       48.86     25.81 o 
  -4   2  22       84.89       83.17     18.90 o 
  -3   2  22       77.70      119.79     19.86 o 
  -2   2  22       23.70       82.96     18.36 o 
  -1   2  22       23.71       38.50     16.26 o 
   0   2  22       22.73       37.21     16.26 o 
   1   2  22      217.70      210.75     31.77 o 
   2   2  22      506.29      625.62     33.18 o 
  -4   3  22      191.33      226.17     23.61 o 
  -3   3  22      822.40      675.23     59.96 o 
  -2   3  22      238.68      202.40     22.06 o 
  -1   3  22      339.20      267.71     22.89 o 
   0   3  22       21.75       48.99     14.41 o 
   1   3  22       34.46       36.62     18.71 o 
   2   3  22      535.25      504.29     62.27 o 
  -3   4  22       48.38       85.74     19.93 o 
  -2   4  22      137.41      234.67     25.19 o 
  -1   4  22       51.32       37.83     11.77 o 
   0   4  22      154.51      164.47     16.74 o 
   1   4  22       21.94       14.31     14.08 o 
  -3   5  22        3.92       39.91     20.31 o 
  -2   5  22       22.47       20.78     11.48 o 
  -1   5  22       21.57       15.31     13.06 o 
   0   5  22       11.30       16.61     13.80 o 
   1   5  22       29.45       27.10     19.33 o 
  -2   6  22       59.43       83.57     13.98 o 
  -1   6  22      134.70      124.30     15.74 o 
   0   6  22       23.02       12.37     14.38 o 
  -3   1  23       60.16       73.34     18.79 o 
  -2   1  23       40.17       42.36     16.65 o 
  -1   1  23       86.13      110.11     20.51 o 
   0   1  23       21.41       28.53     16.38 o 
   1   1  23       77.62       42.59     19.66 o 
  -3   2  23      250.77      231.66     29.14 o 
  -2   2  23       75.38       98.51     19.59 o 
  -1   2  23       27.26       62.27     17.66 o 
   0   2  23        1.31       11.19     21.12 o 
   1   2  23       46.75       90.11     28.65 o 
  -3   3  23      407.52      380.54     28.20 o 
  -2   3  23       78.25       85.78     18.64 o 
  -1   3  23       99.52      153.50     23.48 o 
   0   3  23      114.49      143.50     44.26 o 
   1   3  23      100.30      103.46     30.50 o 
  -2   4  23       33.08       46.13     17.03 o 
  -1   4  23       83.07      123.83     27.47 o 
   0   4  23       10.27       22.97     18.25 o 
  -2   0  24      110.18       66.96     26.99 o 
  -1   0  24       28.93       33.06     24.62 o 
   0   0  24       18.76       32.54     25.76 o 
  -2   1  24      157.44      187.57     23.74 o 
  -1   1  24        1.04        1.96     16.10 o 
                                                 
